# Supplementary material for: Transcriptome profiling of posterior kidney of brown trout, Salmo trutta, during proliferative kidney disease
Source: Parasit Vectors. 2019 Nov 29;12:569. doi: 10.1186/s13071-019-3823-y (PMC6884850; doi:10.1186/s13071-019-3823-y)
Supplement: Supplementary file 2 — Additional file 2: Table S2. List of all significant differentially expressed up- and downregulated genes. [file 13071_2019_3823_MOESM2_ESM.xls]

## Sheet: Additional File 2 Table S2
	Additional file 2: Table S2. List of all significant differentially expressed up and downregulated genes.
Contigs brown trout transcriptome acc. SRP045101				RNA-seq results		Blast results
Sl no	Name	Gene name	Human Gene codes	Infected vs. control - Fold change	Infected vs. control - FDR p-value	length	Hits	e value	SIM mean
1	GFIS01057993.1	MHC class I alpha chain	HLA-A	3075.75	0	2248	20	8.0601e-175	81.49
2	GFIS01021787.1	Histidine triad nucleotide-binding protein 1	HINT1	1781.6	2.25239e-05	605	20	7.45292e-76	95.41
3	GFIS01045591.1	caspase-14-like	CASP14	1704.48	6.83419e-06	1795	20	3.97751e-94	71.22
4	GFIS01021695.1	acidic leucine-rich nuclear phosphoprotein 32 family member B-like isoform X1	ANP32B	965.368	2.20679e-05	1431	20	1.49427e-44	76.64
5	GFIS01024420.1	C-type lectin	CLEC1A	647.39	0	2899	20	4.30231e-107	65.97
6	GFIS01012724.1	Actin-related protein 3-like	ACTR3	546.258	0.000569792	838	20	0	77.62
7	GFIS01015242.1	CNPPD1-like	CNPPD1	514.16	0.000105715	2007	20	0	83.08
8	GFIS01071439.1	alkyldihydroxyacetonephosphate synthase, peroxisomal-like	AGPS	381.292	0.000435519	1075	20	0	82.22
9	GFIS01071290.1	E3 ubiquitin-protein ligase	UBR4	350.123	0.000707881	663	20	3.25271e-154	92.73
10	GFIS01066220.1	C-type lectin lectoxin Thr1 like		317.313	0	1355	20	6.36429e-70	67.44
11	GFIS01052601.1	myocyte-specific enhancer factor 2D homolog	MEF2D	303.08	0.00185114	3965	20	3.24975e-54	95.8
12	GFIS01012734.1	Uncharacterized contig		286.126	1.27285e-08	545
13	GFIS01000594.1	actin, alpha skeletal muscle 2-like	ACTA2	272.822	0.000718748	1708	20	1.55783e-90	69.54
14	GFIS01014445.1	mitochondrial ribosomal protein S26	MRPS26	260.417	0.00123942	523	20	0	80.39
15	GFIS01006615.1	S-adenosylmethionine decarboxylase proenzyme	AMD1	243.203	0.00133795	1563	20	2.15837e-56	67.7
16	GFIS01007225.1	survival motor neuron protein-like	SMN1	190.237	0.00442915	1420	20	5.61263e-129	72.3
17	GFIS01027086.1	solute carrier family 25 member 4	SLC25A4	189.59	4.98477e-06	1585	20	1.15067e-48	87.66
18	GFIS01025332.1	toxin-1		184.046	0.00586355	407	14	1.61263e-33	84.65
19	GFIS01027078.1	ubiquitin-40S ribosomal protein S27a	RPS27A	176.909	0	1527	20	1.05211e-50	95.15
20	GFIS01070239.1	triosephosphate isomerase	TPI1	174.317	0.00607617	2688	20	4.20292e-70	96.74
21	GFIS01006971.1	Krueppel-like factor 8	KLF8	166.803	0.00587415	1875	20	0	87.09
22	GFIS01074465.1	uncharacterized protein C1orf21 homolog	C1orf21	161.02	0.00658505	2048	20	1.08321e-27	89.54
23	GFIS01045961.1	immunoglobulin tau heavy chain sterile	IGH	147.292	0	1342	20	0	86.64
24	GFIS01062034.1	solute carrier family 25 member 36-A-like	SLC25A36	137.825	0.00663805	1271	20	0	81.96
25	GFIS01046497.1	beta/gamma crystallin domain-containing protein 1-like	CRYBG1	123.377	0.000409567	8078	20	0	82.25
26	GFIS01000524.1	actin, alpha cardiac	ACTC1	115.884	1.95542e-05	2389	20	0	82.11
27	GFIS01054317.1	60 kDa lysophospholipase	ASPG	98.2328	0	3096	20	0	88.94
28	GFIS01050624.1	IQ motif and SEC7 domain-containing protein 2	IQSEC2	95.9242	2.00523e-08	1388	20	0	87.72
29	GFIS01059116.1	microtubule associated protein RP/EB family member 3	MAPRE3	75.5803	5.74901e-08	2268	1	7.97926e-06	61.11
30	GFIS01004819.1	cysteine dioxygenase type 1	CDO1	71.9817	0	1363	20	5.45719e-143	91.28
31	GFIS01045962.1	Ig mu chain C region	IGHM	69.1009	0	2057	20	0	87.1
32	GFIS01024489.1	luteinizing hormone receptor	LHCGR	65.7006	1.29156e-05	2875	20	0	87.97
33	GFIS01045963.1	Ig mu chain C region	IGHM	52.7681	0	2265	20	0	88.24
34	GFIS01019073.1	Peptidylprolyl isomerase	FKBP1A	51.6257	4.40139e-06	1807	20	1.10855e-57	94.51
35	GFIS01067615.1	IST1 homolog	IST1	50.3246	0	816	20	0	83.77
36	GFIS01036602.1	IgH locus A	IGH	50.2215	0	959	20	1.16066e-119	86.88
37	GFIS01004816.1	Cysteine dioxygenase type 1	CDO1	47.9506	0	2013	20	6.48817e-75	92.28
38	GFIS01063753.1	60S ribosomal protein L9	RPL9	46.4249	1.27586e-08	769	20	2.06733e-97	95.02
39	GFIS01053006.1	nucleus accumbens associated 1	NACC1	42.3497	1.03005e-07	1399	20	0	90.82
40	GFIS01046150.1	3-hydroxyisobutyrate dehydrogenase	HIBADH	41.4366	8.59986e-06	2509	20	2.91656e-118	97.42
41	GFIS01010498.1	Uncharacterized LOC		36.3708	2.85194e-05	8292	20	0	79.51
42	GFIS01052804.1	ATPase inhibitor B, mitochondrial-like	ATP5IF1	36.114	0.00131005	527	20	3.71805e-43	95.72
43	GFIS01009640.1	C-type lectin lectoxin-Thr1-like		36.0779	0.00167597	1569	8	6.13962e-19	75.92
44	GFIS01017493.1	ectonucleoside triphosphate diphosphohydrolase 2	ENTPD2	35.3889	0.00285393	2465	20	0	88.92
45	GFIS01048882.1	Immunoglobulin light chain	IGLV3-1	32.9844	9.35783e-12	1114	20	2.05288e-131	87.5
46	GFIS01012335.1	Transmembrane protein 87A	TMEM87A	31.1347	4.48167e-05	1166	20	0	93.27
47	GFIS01026795.1	TCR-alpha/delta locus	TRAV29DV5	30.8655	0.000935311	1712	3	1.38603e-09	69.76
48	GFIS01038388.1	immunoglobulin lambda-like polypeptide 5	IGLL5	29.388	2.50656e-12	8387	20	6.03272e-73	92.41
49	GFIS01030480.1	GTPase IMAP family member 7-like	GIMAP7	28.1353	0.000227548	1316	20	9.06712e-91	84.64
50	GFIS01071690.1	neutral amino acid transporter B(0)-like	SLC1A5	27.4131	4.98477e-06	801	20	1.13769e-154	78.64
51	GFIS01011642.1	septin-9-like	SEPT9	26.0768	0.00648794	1257	20	0	86.86
52	GFIS01015036.1	Cleavage and polyadenylation specificity factor subunit 7	CPSF7	25.9663	3.67126e-08	808	1	3.10721e-22	69.92
53	GFIS01014490.1	UDP-N-acetylglucosamine--peptide N-acetylglucosaminyltransferase	OGT	25.0695	1.42128e-06	1169	20	0	88.73
54	GFIS01005591.1	Chondrolectin	CHODL	24.0958	0.000372527	1845	20	1.08723e-177	87.85
55	GFIS01008467.1	ADAM metallopeptidase domain 9	ADAM9	23.7552	0.000891376	984	20	0	87.8
56	GFIS01033282.1	phosphoserine aminotransferase 1	PSAT1	22.4532	5.67385e-06	1782	20	0	93.05
57	GFIS01043862.1	melanoma inhibitory activity protein 3-like	MIA3	22.1964	0.000563575	6059	20	0	88.1
58	GFIS01038387.1	Immunoglobulin lambda-like polypeptide 5	IGLL5	22.1357	2.72318e-11	687	20	8.95702e-97	93.17
59	GFIS01037875.1	Ig kappa chain V-III region VG precursor	IGKV3-11	21.9752	5.53793e-10	1858	20	4.09058e-45	88.76
60	GFIS01043560.1	low-density lipoprotein receptor-related protein 8-like	LRP8	21.9019	0.000199609	3597	20	0	90.11
61	GFIS01002898.1	AP-2 complex subunit mu	AP2M1	21.8365	3.45979e-06	768	20	0	90.97
62	GFIS01030052.1	tumor necrosis factor receptor superfamily member 13B	TNFRSF13B	21.2948	0	2557	20	8.06508e-151	81.74
63	GFIS01034988.1	immunoglobulin mu heavy chain	IGHM	21.183	1.31536e-06	2787	20	9.63214e-74	86.71
64	GFIS01044571.1	carbonic anhydrase 6-like	CA6	20.4339	4.64178e-13	1937	20	0	88.99
65	GFIS01009637.1	RNA-binding protein 25-like	RBM25	20.3626	2.66454e-05	897	8	0	82.27
66	GFIS01027609.1	ADP/ATP translocase 2	SLC25A5	19.8358	2.65847e-12	1249	20	8.37623e-141	90.76
67	GFIS01009087.1	Short/branched chain specific acyl-CoA dehydrogenase, mitochondrial	ACADSB	19.4865	0.00140509	692	11	0	80.69
68	GFIS01054328.1	Lecithin retinol acyltransferase	LRAT	19.1335	4.64178e-13	1323	20	1.07864e-165	89.45
69	GFIS01010458.1	actinin, alpha 4	ACTN4	18.6299	0.00338657	1380	20	0	86.89
70	GFIS01027318.1	class I histocompatibility antigen, F10 alpha chain-like	HLA-A	18.1623	0.000216445	2037	20	0	85.34
71	GFIS01037874.1	leukotriene B4 receptor 1-like	LTB4R	18.0823	1.67777e-09	2030	20	4.30761e-46	87.73
72	GFIS01074180.1	GTPase IMAP family member 7-like	GIMAP7	17.9219	8.70494e-05	2135	20	9.22588e-60	77.32
73	GFIS01038386.1	immunoglobulin lambda-like polypeptide 5	IGLL5	17.725	6.62056e-06	862	20	5.86185e-94	95.35
74	GFIS01028359.1	cytochrome c oxidase subunit 8A, mitochondrial-like	COX8A	17.6425	0.00013272	773	20	2.62805e-39	83.11
75	GFIS01021597.1	motile sperm domain containing 1	MOSPD1	17.4894	4.53056e-05	427	20	0	91.69
76	GFIS01026693.1	cystine/glutamate transporter-like	SLC7A11	17.3162	4.20736e-08	2705	20	0	93.49
77	GFIS01026818.1	actin, alpha skeletal muscle	ACTA1	17.2949	0.00170276	1091	20	3.42071e-53	96.96
78	GFIS01071210.1	Ubiquitin-like protein	UBL4A	16.3031	0.00399658	1031	20	5.9682e-56	79.73
79	GFIS01025323.1	interleukin-13 receptor subunit alpha-2-like	IL13RA2	16.2976	7.65894e-12	2299	20	0	95.46
80	GFIS01034782.1	Ig kappa chain V-IV region STH	IGKV4-1	16.1667	4.64574e-06	1718	20	1.06414e-56	83.92
81	GFIS01050352.1	Fatty acid-binding protein, intestinal	FABP2	15.9441	4.29498e-05	1610	20	1.74261e-60	95.64
82	GFIS01064794.1	Foxl2-like protein (Foxl2) gene	FOXL2	15.7547	0.00265717	1195	20	1.32834e-92	77.34
83	GFIS01000551.1	prothymosin alpha-like	PTMA	15.4731	0.000156103	3351	5	4.45965e-14	88.46
84	GFIS01003775.1	Complement component 4	C4A	15.4253	5.55095e-08	5304	20	0	76.14
85	GFIS01048232.1	vacuolar import and degradation protein 30-like		15.3926	6.01585e-06	1290	20	7.92134e-28	57.26
86	GFIS01009865.1	zinc finger protein Gfi-1b-like	GFI1B	15.3267	1.66496e-08	1003	7	3.59076e-45	69.68
87	GFIS01051230.1	Uncharacterized contig		15.1998	2.14526e-09	760
88	GFIS01034647.1	Calretinin	CALB2	14.8375	0.00156876	1865	20	0	97.02
89	GFIS01012708.1	Active breakpoint cluster region-related protein-like	ABR	14.7063	0.000935321	1174	20	0	98
90	GFIS01024362.1	High choriolytic enzyme 1 precursor		14.6	2.77532e-06	1466	20	0	89.38
91	GFIS01038110.1	atypical chemokine receptor 4-like	ACKR4	14.2867	2.03641e-07	1780	20	2.0017e-177	88.2
92	GFIS01008354.1	RNA-binding protein 5-B	RBM5	13.9682	4.98477e-06	564	20	0	85.83
93	GFIS01004517.1	C-C motif chemokine 4	CCL4	13.4251	3.07352e-11	711	20	9.72431e-70	81.9
94	GFIS01054693.1	FdxN element excision controlling factor protein like		12.9765	9.8378e-06	1970	4	8.92188e-12	63.36
95	GFIS01009831.1	BTB/POZ domain-containing protein KCTD5-like	KCTD5	12.6589	2.41095e-08	734	20	1.03962e-116	89.31
96	GFIS01073187.1	WD repeat-containing protein 26	WDR26	12.6311	0.00768465	2813	20	0	86.67
97	GFIS01040850.1	ORM1-like protein 2	ORMDL2	12.422	4.08558e-07	2414	20	7.44147e-119	88.6
98	GFIS01023696.1	keratin, type II cytoskeletal 8-like	KRT8	11.9467	0.000378777	1327	20	3.33565e-28	78.68
99	GFIS01035997.1	immunoglobulin lambda-1 light chain-like	IGLC1	11.8793	7.02978e-09	1028	20	1.41139e-42	86.96
100	GFIS01010340.1	Uncharacterized contig		11.7752	0.00407836	851
101	GFIS01047425.1	redox-regulatory protein FAM213A-like	FAM213A	11.7622	5.89163e-05	3098	20	7.0461e-119	87.02
102	GFIS01031617.1	SCAN domain-containing 3	ZBED9	11.73	0.00123942	2095	20	1.76903e-14	59.84
103	GFIS01050846.1	lin-7 homolog A	LIN7A	11.7173	3.51738e-05	2824	20	1.00918e-109	99.25
104	GFIS01014116.1	Uncharacterized LOC		11.6101	0.0050384	1261	4	2.23098e-39	82.88
105	GFIS01011785.1	Zinc finger CCCH domain-containing protein 13-like	ZC3H13	11.5965	1.348e-05	985	1	2.44015e-07	84.85
106	GFIS01034043.1	replication factor C subunit 2 isoform X3	RFC2	11.5033	0.00665319	1419	20	1.80404e-82	51.18
107	GFIS01044351.1	dual specificity protein phosphatase 22-B-like	DUSP22	11.3743	1.06148e-07	1805	20	2.88056e-123	91.54
108	GFIS01067229.1	SH3 and PX domain-containing protein 2B	SH3PXD2B	11.1974	0.000180261	642	7	5.17987e-23	68.63
109	GFIS01014633.1	Family with sequence similarity 46 member C	TENT5C	11.1853	1.6787e-08	2839	20	0	84.2
110	GFIS01024243.1	cadherin-5-like	CDH5	11.0488	3.46709e-05	1400	20	0	91.77
111	GFIS01051588.1	collagen alpha-1(X) chain-like	COL10A1	10.9904	0.00229534	2789	20	0	94.3
112	GFIS01012266.1	RNA-binding protein 14-like	RBM14	10.7946	1.38383e-05	1764	17	0	86.76
113	GFIS01012245.1	spermatogenesis-associated serine-rich protein 2-like	SPATS2L	10.7932	0.000235486	1627	20	0	85.43
114	GFIS01014538.1	101 kDa malaria antigen-like		10.7724	2.65847e-12	990	1	1.75802e-32	81.2
115	GFIS01051659.1	vesicle-associated membrane protein 1-like	VAMP1	10.684	4.38318e-09	3017	20	3.86248e-38	98.86
116	GFIS01006927.1	collagen alpha-1(XXI) chain-like	COL21A1	10.6358	8.19909e-06	3549	20	0	82.19
117	GFIS01009629.1	RNA-binding protein 25-like	RBM25	10.2824	0.000109014	497	16	0	80.87
118	GFIS01035647.1	Ig heavy chain Mem5-like	IGH	10.2332	1.60215e-07	1577	20	2.66585e-122	84.25
119	GFIS01045040.1	Ig kappa chain V-III region CLL precursor	IGKV3-15	10.02	1.62207e-05	727	20	4.99365e-87	84.28
120	GFIS01048890.1	Ig kappa chain V-IV region JI precursor	IGKV4-1	9.99047	7.7952e-08	3137	20	9.02887e-140	79.34
121	GFIS01018092.1	methylcrotonoyl-CoA carboxylase subunit alpha, mitochondrial-like	MCCA	9.96959	0.000780182	1984	20	0	85.21
122	GFIS01023604.1	family with sequence similarity 168 member A	FAM168A	9.95966	0.00202194	1443	20	0	89.58
123	GFIS01020093.1	protein lifeguard 1-like	GRINA	9.92147	0.000400995	1560	20	0	88.28
124	GFIS01045960.1	Ig mu chain C region membrane-bound form	IGHM	9.86921	2.2075e-05	2786	20	0	92.8
125	GFIS01014013.1	unnamed protein product		9.86087	2.4812e-06	799	1	3.59495e-11	92.86
126	GFIS01051657.1	vesicle-associated membrane protein 1-like	VAMP1	9.79473	4.98477e-06	4181	20	7.42655e-37	98.41
127	GFIS01026251.1	placenta-specific gene 8 protein-like	PLAC8	9.75643	0.00305586	1620	2	5.20356e-15	100
128	GFIS01049530.1	Ig kappa chain V-IV region JI precursor	IGKV4-1	9.74866	1.06148e-07	1411	20	4.83288e-37	78.98
129	GFIS01047022.1	putative nuclease HARBI1	HARBI1	9.72506	0.00105074	3923	20	7.66341e-116	94.87
130	GFIS01012110.1	golgin subfamily A member 6-like protein 22	GOLGA6L19	9.7208	0.000975151	879	9	4.404e-21	82.6
131	GFIS01029709.1	complement C1q-like protein 2	C1QL2	9.56389	0.000185943	1046	20	3.29439e-155	58.77
132	GFIS01025334.1	eotaxin-like	CCL11	9.56367	7.09655e-09	769	20	7.69321e-62	71.46
133	GFIS01056155.1	NAD(P)(+)--arginine ADP-ribosyltransferase	ART5	9.55977	1.06151e-08	1716	20	4.36768e-180	70.8
134	GFIS01014403.1	RING finger protein 24-like	RNF24	9.52727	0.00868111	1319	20	0	86.08
135	GFIS01064089.1	40S ribosomal protein S3-like	RPS3	9.52608	2.28161e-11	887	20	1.48208e-73	94.62
136	GFIS01001213.1	Angiogenin-1	ANG	9.47431	5.74901e-08	951	20	4.76247e-114	74.14
137	GFIS01004818.1	cysteine dioxygenase type 1	CDO1	9.46147	3.17083e-07	3301	20	7.46704e-159	93.36
138	GFIS01048884.1	Ig kappa chain V-IV region STH	IGKV4-1	9.44928	1.43801e-07	1123	20	1.2831e-122	87.69
139	GFIS01033275.1	Ig heavy chain Mem5-like	IGH	9.31948	1.21606e-09	2594	20	2.08561e-55	85.88
140	GFIS01034533.1	forkhead box protein Q1-like	FOXQ1	9.31562	0.00517827	1595	20	0	80.62
141	GFIS01021646.1	Hepcidin-1	HAMP	9.21697	3.3785e-06	1544	20	2.7579e-45	91.62
142	GFIS01054077.1	Ig kappa chain V-III region CLL precursor	IGKV3-15	9.18438	0.000900176	850	20	2.99574e-96	84.01
143	GFIS01054074.1	Ig kappa chain V-III region CLL precursor	IGKV3-15	9.17938	1.99626e-05	1007	20	5.07299e-131	75.9
144	GFIS01025583.1	nuclear factor of kappa light polypeptide gene enhancer in B-cells inhibitor, epsilon	NFKBIE	9.05008	0.000718748	1101	20	0	79.67
145	GFIS01070393.1	homeobox protein HoxC13ab	HOXC13	9.03484	4.64803e-07	1189	20	1.85836e-39	70.71
146	GFIS01010423.1	101 kDa malaria antigen-like		9.02543	8.71726e-11	776	1	1.15846e-09	80
147	GFIS01055908.1	Mucin-7	MUC7	8.97719	5.88447e-08	861	20	9.31874e-115	67.34
148	GFIS01031672.1	Immunoglobulin lambda-like polypeptide 1 precursor	IGLL1	8.96959	1.42128e-06	1118	20	3.74585e-61	88.54
149	GFIS01032183.1	nuclease-sensitive element-binding protein 1-like isoform X1	YBX1	8.93685	0.0034835	3032	20	1.47084e-15	91.08
150	GFIS01028751.1	mixed lineage kinase domain-like protein	MLKL	8.92831	0.00515309	1311	15	2.63284e-17	50.49
151	GFIS01000542.1	Actin, cytoplasmic 1	ACTB	8.9246	0.00195101	210	20	6.55262e-49	92.48
152	GFIS01009208.1	Ig heavy chain Mem5-like	IGH	8.91312	5.41741e-10	1215	20	6.41368e-76	86.89
153	GFIS01051658.1	vesicle-associated membrane protein 1-like	VAMP1	8.84781	1.33882e-05	3067	20	3.93638e-38	98.86
154	GFIS01069426.1	Protein kish	TMEM167A	8.83675	3.34903e-05	1067	20	2.60206e-32	94.3
155	GFIS01034164.1	immunoglobulin light chain isotype L1	IGLL1	8.80746	0.000104495	518	20	5.13074e-50	88.57
156	GFIS01021957.1	hematological and neurological expressed 1 protein-like	JPT1	8.72628	0.00247908	852	20	4.11851e-50	90.73
157	GFIS01003746.1	Uncharacterized contig		8.65563	1.01797e-06	1165
158	GFIS01047417.1	GTPase IMAP family member 4-like	GIMAP4	8.64947	0.00316023	2105	20	2.48734e-86	76.32
159	GFIS01054057.1	myosin-11-like	MYH11	8.60176	3.64928e-07	7195	20	0	92.36
160	GFIS01059008.1	Membrane-associated progesterone receptor component 1	PGRMC1	8.58685	0.000202179	1334	20	1.38092e-40	98.29
161	GFIS01027593.1	Mannose-binding protein C precursor	MBL2	8.58454	8.79495e-13	955	20	1.86022e-91	89.13
162	GFIS01009579.1	hemicentin-1-like	HMCN1	8.54231	8.59986e-06	812	2	2.27898e-81	74.94
163	GFIS01052242.1	septin-9-like	SEPT9	8.48037	8.51442e-06	1371	20	0	89.34
164	GFIS01007979.1	family with sequence similarity 46 member C (fam46c)	TENT5C	8.45649	8.25558e-06	2741	20	0	81.96
165	GFIS01047426.1	redox-regulatory protein FAM213A-like	PRXL2A	8.44829	2.4812e-06	2675	20	3.18967e-120	87.48
166	GFIS01054894.1	Mannose-binding protein C	MBL2	8.37156	4.64178e-13	1885	20	1.30143e-106	89.22
167	GFIS01035998.1	immunoglobulin lambda-like polypeptide 5	IGLL5	8.35903	6.78607e-08	413	20	1.06027e-10	86.16
168	GFIS01063720.1	ribosomal protein L38	RPL38	8.31939	5.55095e-08	2141	20	1.47877e-20	95.32
169	GFIS01038115.1	delta-1-pyrroline-5-carboxylate synthase-like	ALDH18A1	8.28201	5.43311e-07	1299	20	3.61317e-61	97.47
170	GFIS01064376.1	Protein S100-A1	S100A1	8.17231	0.0003261	1415	20	3.22827e-57	95.57
171	GFIS01029678.1	Ig kappa chain V region 3547	IGKV5-2	8.1252	0.000165613	2678	20	1.75348e-55	82.79
172	GFIS01064375.1	Protein S100-A1	S100A1	8.08614	0.000435519	1586	20	1.50712e-60	95.78
173	GFIS01013623.1	vesicle-associated membrane protein-associated protein B-like	VAPB	8.05238	0.000961881	894	20	4.48255e-21	76.39
174	GFIS01007702.1	NYN domain and retroviral integrase containing	NYNRIN	8.0153	0.00892592	1197	20	4.36959e-31	63.86
175	GFIS01037602.1	G protein-activated inward rectifier potassium channel 3-like	KCNJ9	8.00491	0.000936735	2412	20	0	92.63
176	GFIS01035996.1	immunoglobulin light chain (IgL) precursor	IGL	7.96429	4.40139e-06	1847	20	4.06219e-63	86.65
177	GFIS01032119.1	Ig kappa chain V-IV region JI precursor	IGL	7.84102	1.03906e-05	844	20	1.14537e-63	96.03
178	GFIS01023452.1	Integral membrane protein 2A	ITM2A	7.81471	0.00134657	932	20	6.07867e-64	84.57
179	GFIS01033263.1	Ig kappa chain V-III region ABPC 22/PC 9245 putative	IGL	7.71241	4.43009e-06	3769	20	6.55854e-60	93.44
180	GFIS01012934.1	sialic acid-binding Ig-like lectin 5	SIGLEC5	7.63214	0.0021121	1432	20	5.68557e-140	77.03
181	GFIS01038920.1	collagen alpha-2(V) chain-like	COL1A2	7.55427	0.00582156	5845	20	0	90.29
182	GFIS01049691.1	DENN domain-containing protein 5A-like	DENND5A	7.52879	4.35101e-06	656	20	0	94.21
183	GFIS01074210.1	Ig kappa chain V-III region VG precursor	IGKV3-11	7.50225	0.000925177	564	20	4.92454e-65	76.4
184	GFIS01043068.1	immunoglobulin lambda-like polypeptide 1	IGLL1	7.46791	5.49173e-09	2198	20	2.27413e-49	90.77
185	GFIS01047270.1	Tubulin beta-4A chain-like	TUBB4A	7.37351	0.0081003	410	20	8.60882e-06	100
186	GFIS01036094.1	clavesin-1-like	CLVS1	7.37078	0.00802787	2389	20	0	96.07
187	GFIS01036599.1	immunoglobulin mu heavy chain	IGHM	7.33653	0.00191466	607	20	4.89522e-89	92.84
188	GFIS01000537.1	Alpha-actin	ACTA1	7.32616	0.000489872	2974	20	0	98.56
189	GFIS01023263.1	interferon regulatory factor 4	IRF4	7.2822	7.58414e-06	2218	20	0	95.75
190	GFIS01060522.1	Peptidyl-prolyl cis-trans isomerase E	PPIE	7.2645	0.00783621	1179	20	4.58432e-35	76.39
191	GFIS01001652.1	apolipoprotein C-I-like	APOC1	7.16836	3.67126e-08	509	20	1.14941e-47	86.04
192	GFIS01024789.1	microtubule-associated protein 4	MAP4	7.15205	0.00383501	1884	1	1.26428e-15	88.89
193	GFIS01034303.1	D-3-phosphoglycerate dehydrogenase-like	PHGDH	7.15095	4.40139e-06	1917	20	0	93.88
194	GFIS01033264.1	Ig kappa chain V-IV region JI precursor	IGL	7.09388	3.64799e-06	2627	20	5.88989e-59	88.77
195	GFIS01034441.1	Ig kappa chain V-IV region JI precursor	IGL	7.08953	1.27635e-05	941	20	1.35226e-72	82.54
196	GFIS01043167.1	Ig kappa chain V-IV region STH	IGKV4-1	7.05853	1.67364e-06	1853	20	9.31548e-47	87.39
197	GFIS01022243.1	heat shock 70 kDa protein-like	HSPA1L	7.05056	0.00688369	2287	20	0	97.02
198	GFIS01057901.1	POU domain class 2-associating factor 1	POU2AF1	7.03176	1.69634e-06	2430	20	1.56873e-138	90.18
199	GFIS01071213.1	NEDD8-like	NEDD8	7.02266	0.00525479	698	20	3.23488e-55	82.42
200	GFIS01033276.1	IGL2C31-2 gene for immunoglobulin light chain	IGL	6.915	0.0001526	991	20	3.09754e-69	76.66
201	GFIS01026796.1	envelope polyprotein		6.91472	0.00161574	2460	20	1.10878e-23	50.83
202	GFIS01027036.1	ribosomal protein L36a-2	RPL36A	6.80195	0.000431433	1003	20	9.6933e-53	97.42
203	GFIS01054075.1	IGL1E2 gene for immunoglobulin light chain variable region	IGL	6.79918	0.001214	6220	20	5.13828e-105	76.91
204	GFIS01045039.1	immunoglobulin light chain III variable region	IGL	6.76977	0.00051714	771	20	1.47087e-82	82.44
205	GFIS01013272.1	family with sequence similarity 35, member A (fam35a)	SHLD2	6.7578	0.000287913	1102	20	4.52384e-136	61.78
206	GFIS01028450.1	toll-like receptor 12	TLR12P	6.75649	1.43801e-07	4584	20	0	79.15
207	GFIS01067176.1	cytosolic sulfotransferase 2-like isoform X2	SULT2B1	6.74261	2.85303e-05	2922	20	2.4655e-31	59.43
208	GFIS01001148.1	trypsin-3-like	PRSS3	6.72319	0.00935617	1034	20	9.37661e-84	51.43
209	GFIS01047861.1	aldose reductase-like	AKR1B1	6.70218	0.00463774	3881	20	0	91.9
210	GFIS01000570.1	Actin, cytoplasmic 1 (Beta-actin)	ACTB	6.70121	7.02103e-07	2714	20	4.0518e-134	98.36
211	GFIS01011571.1	Immunoglobulin light chain	IGL	6.69651	5.85351e-05	386	4	5.21435e-117	83.9
212	GFIS01011745.1	carbohydrate sulfotransferase 11	CHST11	6.68268	2.33694e-05	832	8	8.54734e-87	73.96
213	GFIS01034928.1	Ig kappa chain	IGKC	6.62371	0.000589815	1031	20	6.43101e-78	95.11
214	GFIS01035539.1	endonuclease domain-containing 1 protein-like	ENDOD1	6.61621	0.000936735	1592	20	0	94.81
215	GFIS01070796.1	alpha-taxilin-like	TXLNA	6.59861	0.000105811	1957	20	0	87.03
216	GFIS01024220.1	lysosomal-associated membrane protein 1	LAMP1	6.55803	5.03882e-06	1927	20	0	88.23
217	GFIS01067643.1	thyroid hormone receptor-associated protein 3-like	THRAP3	6.52194	1.06148e-07	3019	20	2.32691e-55	94.97
218	GFIS01056747.1	Uncharacterized contig		6.35195	5.41049e-06	1859
219	GFIS01024196.1	lymphocyte activation gene 3 protein-like	LAG3	6.34117	7.9903e-06	1720	20	1.7505e-170	83.05
220	GFIS01008118.1	aquarius intron-binding spliceosomal factor	AQR	6.3276	0.000114875	621	20	0	79.61
221	GFIS01041187.1	polyketide synthase easB-like		6.29845	0.00229123	6743	20	0	88.14
222	GFIS01007561.1	hypothetical protein OCBIM_22009800mg, partial		6.25462	0.00749708	811	2	1.78188e-14	55.96
223	GFIS01017239.1	histone-lysine N-methyltransferase ASH1L-like	ASH1L	6.25039	0.0021927	722	20	0	86.07
224	GFIS01056170.1	Natterin-like protein		6.2041	0.000151561	1368	20	0	95.37
225	GFIS01038320.1	RNA exonuclease 1 homolog	REXO1	6.19091	2.95275e-06	4435	20	0	92.18
226	GFIS01004497.1	zinc finger protein Gfi-1b-like	GFI1B	6.17595	0.000202646	803	7	1.25399e-24	66.02
227	GFIS01033455.1	collagen triple helix repeat-containing protein 1-like	CTHRC1	6.17214	1.43801e-07	1997	20	7.16932e-139	94.9
228	GFIS01014382.1	integrin alpha-7-like	ITGA7	6.16596	0.00691641	543	1	0.000160011	55.29
229	GFIS01068133.1	stathmin-3-like	STMN3	6.15594	3.01989e-08	1419	20	1.30846e-109	89.25
230	GFIS01066380.1	sorting nexin-21-like	SNX21	6.08714	2.49456e-07	1234	20	0	81.52
231	GFIS01044567.1	cytoskeleton-associated protein 4-like	CKAP4	6.08561	3.86041e-05	1994	20	0	86.18
232	GFIS01033274.1	immunoglobulin light chain	IGL	6.07244	0.000226009	1925	20	7.51612e-65	76.57
233	GFIS01070536.1	transient receptor potential cation channel subfamily M member 5-like	TRPM5	6.02828	1.14994e-05	4243	20	0	90.95
234	GFIS01021204.1	Growth-regulated alpha protein	CXCL1	6.0256	8.253e-09	992	20	2.07987e-59	75.42
235	GFIS01026191.1	60S ribosomal protein L18a	RPL18A	6.00837	0.00750807	1168	20	2.61638e-90	97.52
236	GFIS01026783.1	envelope polyprotein		5.98801	0.00147121	5991	20	8.16417e-83	58.6
237	GFIS01013507.1	neuronal pentraxin-2-like	NPTX2	5.97285	0.00338657	810	19	0	77.04
238	GFIS01059369.1	S100-A4 putative	S100A4	5.94307	1.36446e-05	2085	20	4.54255e-76	78.94
239	GFIS01055918.1	interferon-induced GTP-binding protein Mx-like	MX1	5.94201	1.28479e-09	3086	20	0	88.34
240	GFIS01035860.1	disintegrin and metalloproteinase domain-containing protein 11-like	ADAM11	5.90096	0.0021927	7486	20	0	91.98
241	GFIS01036555.1	major histocompatibility complex class I-related gene protein	MR1	5.8924	0.00991963	1902	20	1.4821e-113	80.17
242	GFIS01010523.1	ribosome-binding protein 1-like	RRBP1	5.86086	1.23043e-09	1737	5	1.44893e-10	97.37
243	GFIS01036100.1	Immunoglobulin light chain	IGL	5.8315	0.00237562	991	20	2.31307e-47	88.12
244	GFIS01028483.1	proteinase-activated receptor 3-like (coagulation factor II (thrombin) receptor)	F2RL2	5.81326	5.20748e-05	1950	20	0	83.12
245	GFIS01048973.1	L-serine dehydratase/L-threonine deaminase-like	SDS	5.79725	0.000927618	4977	20	0	96.49
246	GFIS01026959.1	Ferritin heavy chain subunit	FTH1	5.79164	1.22215e-05	2697	20	8.33096e-50	62.72
247	GFIS01066092.1	transitional endoplasmic reticulum ATPase-like	VCP	5.76641	4.22707e-06	1774	20	0	79.19
248	GFIS01074211.1	Immunoglobulin light chain	IGL	5.71254	0.00178051	1125	20	1.20449e-48	89.94
249	GFIS01029071.1	Immunoglobulin heavy chain	IGH	5.71224	0.000400514	1545	20	1.5081e-85	90.66
250	GFIS01000980.1	aldehyde dehydrogenase family 3 member B1	ALDH3B1	5.69401	0.000481993	4863	20	0	93.33
251	GFIS01009572.1	CD3epsilon	CD3E	5.68843	2.0932e-07	436	5	2.21768e-160	88.22
252	GFIS01010397.1	dipeptidyl peptidase 7	DPP7	5.67996	0.003717	1408	20	2.1905e-46	82.37
253	GFIS01007815.1	F-box and leucine rich repeat protein 16	FBXL16	5.67507	0.00603852	1823	20	3.2599e-20	84.51
254	GFIS01002759.1	beta-2-microglobulin-like	B2M	5.64367	0.00102991	965	20	0	86.68
255	GFIS01001645.1	apolipoprotein C-I-like	APOC1	5.57082	2.2267e-08	588	20	3.37311e-50	85.44
256	GFIS01033841.1	zinc finger E-box-binding homeobox 2-like	ZEB1	5.54751	1.76594e-05	2471	20	0	83.75
257	GFIS01012082.1	myomesin-1-like	MYOM1	5.53951	0.00906245	301	3	4.21515e-104	82.68
258	GFIS01016010.1	death-associated protein 1-like	DAP	5.48215	0.00963729	1437	20	2.76776e-49	85.52
259	GFIS01009538.1	DDB1 and CUL4 associated factor 12	DCAF12	5.47661	0.00906245	2234	20	0	85.33
260	GFIS01051499.1	FK506 binding protein 11, 19 kDa	FKBP11	5.47264	9.61012e-06	811	20	2.21735e-111	93.62
261	GFIS01028565.1	small integral membrane protein 22	SMIM22	5.45474	0.000440604	2066	20	6.95301e-31	89.87
262	GFIS01024719.1	aldehyde dehydrogenase family 3 member B1-like	ALDH3B1	5.36202	0.000250067	3438	20	1.70449e-15	76.43
263	GFIS01067894.1	Translocon-associated protein subunit delta	SSR4	5.31333	3.41177e-05	1966	20	1.86963e-113	96.23
264	GFIS01054076.1	Immunoglobulin light chain	IGL	5.30899	0.00130434	1160	20	2.05661e-132	72.91
265	GFIS01068129.1	stathmin-2-like	STMN2	5.30007	0.000971773	2249	20	1.50319e-48	88.17
266	GFIS01009479.1	fibronectin type-III domain-containing protein 3A	FNDC3A	5.2924	0.00016067	806	12	1.71008e-19	77.46
267	GFIS01028301.1	tumor necrosis factor receptor superfamily, member 6b	TNFRSF6B	5.2918	3.30231e-07	1390	20	0	77.63
268	GFIS01017658.1	poly(A) polymerase beta-like	PAPOLB	5.28097	0.00455952	2668	20	0	83.08
269	GFIS01009552.1	protein furry homolog	FRY	5.27625	3.63909e-05	1543	20	0	75.88
270	GFIS01068205.1	retinoic acid protein 8	STRA8	5.26901	0.00097011	1851	20	0	78.15
271	GFIS01035559.1	peptidyl-prolyl cis-trans isomerase FKBP11-like	FKBP11	5.22216	8.28763e-05	1595	20	5.73647e-78	93.85
272	GFIS01050774.1	transcription factor SOX-6-like	SOX6	5.21315	2.39631e-06	8389	20	0	90.91
273	GFIS01058644.1	protein disulfide isomerase family A member 4	PDIA4	5.20859	8.80785e-06	4014	20	0	93.89
274	GFIS01002000.1	Rho GDP-dissociation inhibitor 1	ARHGDIA	5.20412	0.00428551	4136	20	1.85095e-112	95.12
275	GFIS01043015.1	N-terminal EF-hand calcium-binding protein 2-like	NECAB2	5.18997	0.00101364	3379	20	0	95.7
276	GFIS01054493.1	aldehyde dehydrogenase family 3 member B1-like	ALDH3B1	5.16657	0.00322621	1352	20	0	83.56
277	GFIS01054498.1	Insulin-like growth factor-binding protein 7 precursor	IGFBP7	5.16255	4.86975e-08	924	20	0	82.83
278	GFIS01058468.1	integrin alpha-7-like	ITGA7	5.14848	0.000147508	1573	1	0.000601291	67.12
279	GFIS01027594.1	Mannose-binding protein C precursor	MBL2	5.05488	6.42486e-11	1017	20	1.61036e-100	88.54
280	GFIS01057977.1	MHC class I alpha chain	HLA-A	5.05267	0.000278662	3080	20	0	85.16
281	GFIS01048839.1	AF4/FMR2 family member 3	AFF3	5.0307	5.21588e-06	5206	20	0	78.37
282	GFIS01070977.1	glypican-1-like	GPC1	5.01376	0.00507195	1525	20	0	78.4
283	GFIS01047141.1	fibronectin type III domain containing 4	FNDC4	5.0051	0.00111723	3320	20	1.80481e-136	93.71
284	GFIS01048489.1	Uncharacterized LOC		5.00474	0.000698958	2996	20	0	79.68
285	GFIS01011032.1	lipase maturation factor 2	LMF2	4.99612	0.000132605	1471	8	1.27096e-05	97.73
286	GFIS01003361.1	C-X-C motif chemokine 13-like	CXCL13	4.99141	4.45626e-05	1089	20	2.49751e-21	60.35
287	GFIS01036359.1	Tetraodon protein product CAG00085		4.97874	2.48494e-05	1460	20	2.08007e-117	85.91
288	GFIS01028539.1	transferrin receptor protein 1-like	TFRC	4.97548	5.92541e-07	2341	20	0	81.06
289	GFIS01069478.1	TM2 domain-containing protein 3	DNASE1L3	4.97262	0.00079782	1803	2	0.000628447	91.67
290	GFIS01024576.1	aldehyde dehydrogenase family 3 member B1-like	ALDH3B1	4.97007	0.000955913	1448	20	2.92218e-16	74.73
291	GFIS01049563.1	protein FAM13C-like	FAM13C	4.96058	0.00261765	2128	2	0.000331924	100
292	GFIS01062048.1	Ig mu chain C region putative	IGHM	4.94914	2.82756e-06	1243	11	7.29011e-07	79.96
293	GFIS01069726.1	Ig mu chain C region putative	IGHM	4.93263	4.98477e-06	1295	11	1.0573e-19	89.44
294	GFIS01056119.1	N-alpha-acetyltransferase 35, NatC auxiliary subunit-like	NAA35	4.92375	0.000107289	1625	20	4.09346e-81	95.41
295	GFIS01002508.1	autophagy related 5 homolog	ATG5	4.89444	0.00841852	1304	20	3.06574e-11	54.51
296	GFIS01017521.1	Uncharacterized contig		4.85449	0.000442259	1865
297	GFIS01015323.1	cytokine receptor-like factor 1 A	CRLF1	4.83241	0.000100948	1706	20	0	93.97
298	GFIS01016996.1	early B-cell factor 1	EBF1	4.80878	1.38383e-05	774	20	6.96847e-18	85.36
299	GFIS01035351.1	amyloid beta A4 precursor protein-binding family B member 2-like	APBB2	4.79972	0.00801484	4055	20	0	88.47
300	GFIS01067362.1	stonustoxin subunit beta-like		4.77806	0.00870891	3313	20	3.37357e-68	86.42
301	GFIS01036095.1	Immunoglobulin light chain	IGL	4.77663	0.00432898	833	20	1.99367e-54	91.99
302	GFIS01013357.1	phosphoserine aminotransferase 1	PSAT1	4.77154	5.44285e-05	513	1	0.000860554	65.63
303	GFIS01007372.1	nucleolin 2-like isoform X4	NCL	4.76008	0.00856312	1911	20	0	85.64
304	GFIS01069311.1	Transmembrane protein 149	IGFLR1	4.75529	3.51272e-05	1435	1	4.67535e-06	81.58
305	GFIS01038112.1	angiopoietin-related protein 5-like	ANGPT3	4.75518	2.67694e-05	1119	20	0	90.83
306	GFIS01054425.1	U6 snRNA-associated Sm-like protein LSm3	LSM3	4.7172	0.00872072	998	20	3.41953e-41	96.97
307	GFIS01003113.1	Transforming growth factor-beta-induced protein ig-h3 precursor	TGFBI	4.71716	0.000138712	641	17	1.73378e-19	94.12
308	GFIS01041765.1	Exonuclease	EXO1	4.70956	0.00197134	2842	20	5.39369e-35	54.86
309	GFIS01026794.1	envelope polyprotein		4.6963	0.0063978	2824	20	2.05902e-32	53.82
310	GFIS01033083.1	myocyte enhancer factor 2B	MEF2B	4.68475	6.89145e-05	2297	20	0	90.15
311	GFIS01011749.1	Uncharacterized LOC		4.6839	0.00236999	1486	8	0	81.53
312	GFIS01040662.1	synaptogenesis protein syg-2-like		4.67646	3.85823e-05	1067	20	0	94.78
313	GFIS01028887.1	tumor suppressor candidate 3	TUSC3	4.6478	0.00293001	1264	20	0	98.34
314	GFIS01047222.1	N-acetylmuramoyl-L-alanine amidase-like	PGLYRP2	4.64112	0.000250067	2001	20	0	84.94
315	GFIS01045038.1	Ig kappa chain V-III region CLL precursor	IGKV3-15	4.63045	0.000481993	1569	20	3.094e-75	80.75
316	GFIS01066445.1	src-like-adapter	SLA	4.62965	2.45592e-06	1503	20	0	83.05
317	GFIS01059523.1	collagen alpha-1(VI) chain-like	COL6A1	4.60174	1.38737e-06	1777	14	3.03071e-25	81
318	GFIS01073577.1	mucin-5AC-like	MUC5AC	4.59975	3.78509e-05	2829	20	0	87.19
319	GFIS01061551.1	CD97 antigen-like	ADGRE5	4.57693	1.83897e-05	1027	1	1.31643e-05	60
320	GFIS01039586.1	CD276 antigen homolog	CD276	4.57167	6.09563e-05	2945	20	0	81.33
321	GFIS01006242.1	Clarin-3	CLRN3	4.55008	0.00131726	3172	20	1.05969e-124	81.71
322	GFIS01004817.1	cysteine dioxygenase type 1-like	CDO1	4.53894	3.89307e-05	1989	20	5.93972e-142	94.95
323	GFIS01039766.1	proteasome 26S subunit, non-ATPase 1	PSMD1	4.52288	0.000215323	605	20	1.08153e-33	98.95
324	GFIS01044385.1	heat-stable enterotoxin receptor-like	GUCY2C	4.50954	3.67185e-06	6175	20	0	95.08
325	GFIS01031882.1	zinc finger protein 530-like isoform X1	ZNF530	4.50767	3.57385e-05	7700	20	0	97.6
326	GFIS01045581.1	Uncharacterized LOC		4.50707	0.00582156	1547	20	6.38528e-173	74.17
327	GFIS01035220.1	Immunoglobulin light chain	IGL	4.50092	0.00163331	1751	20	4.72197e-34	90.2
328	GFIS01058645.1	protein disulfide-isomerase A4-like	PDIA4	4.49964	4.82882e-05	3849	20	0	94.73
329	GFIS01011730.1	rho GTPase-activating protein 30-like isoform X2	ARHGAP30	4.48569	1.06148e-07	1413	20	9.22581e-96	81.01
330	GFIS01036097.1	Immunoglobulin light chain	IGL	4.47832	0.000362627	764	20	4.46875e-46	93.69
331	GFIS01052096.1	microtubule-associated tumor suppressor 1 homolog A	MTUS1	4.47576	0.00663914	1392	20	0	90.92
332	GFIS01047200.1	C-X-C chemokine receptor type 1-like	CXCR1	4.47363	2.36615e-06	1763	20	0	88.16
333	GFIS01025857.1	non-muscle caldesmon-like	CALD1	4.46369	0.000715524	1247	1	0.000588231	60
334	GFIS01035545.1	GTPase IMAP family member 7-like	GIMAP7	4.44772	0.00707254	1373	20	2.41373e-111	82.13
335	GFIS01011834.1	Immunoglobulin heavy chain	IGH	4.44439	4.05557e-05	2687	20	0	83.91
336	GFIS01055820.1	Bifunctional methylenetetrahydrofolate dehydrogenase/cyclohydrolase, mitochondrial precursor	MTHFD2	4.42581	0.000400514	2327	20	0	97.23
337	GFIS01050507.1	synaptic vesicle membrane protein VAT-1 homolog	VAT1	4.42541	0.00030116	1859	20	0	90.89
338	GFIS01066049.1	CD97 antigen-like	ADGRE5	4.4245	0.00627135	1943	20	2.9637e-56	86.44
339	GFIS01010622.1	E3 ubiquitin-protein ligase znrf1-like	ZNRF1	4.39753	0.000295491	1533	20	0	85.05
340	GFIS01031377.1	solute carrier organic anion transporter family member 2A1-like	SLCO2A1	4.3871	0.00304671	2785	20	0	87.26
341	GFIS01024808.1	lectin, mannose-binding, 1	LMAN1	4.37962	0.000170305	2093	20	0	94.93
342	GFIS01045964.1	Immunoglobulin heavy chain	IGH	4.37667	0.00189939	2511	20	0	93.82
343	GFIS01016721.1	dihydropyrimidinase-related protein 3-like	DPYSL3	4.36934	2.90302e-06	3170	20	0	92.19
344	GFIS01052662.1	forkhead box O3	FOXO3	4.36194	2.06142e-05	1139	20	1.87759e-71	84.64
345	GFIS01074436.1	serine/threonine-protein phosphatase 2A 55 kDa regulatory subunit B delta isoform-like	PPP2R2D	4.35601	3.96998e-05	1449	20	1.75324e-65	97.64
346	GFIS01055544.1	F-box protein 16	FBXO16	4.35008	0.000446	1917	20	0	94.53
347	GFIS01045036.1	Immunoglobulin light chain	IGL	4.34608	0.00242682	1095	20	1.67685e-84	83.7
348	GFIS01018244.1	protein FAM46C-like	TENT5C	4.34264	0.000489872	3222	20	0	96.33
349	GFIS01069575.1	formin-binding protein 1-like	FNBP1L	4.33169	3.02817e-05	2808	20	0	86.38
350	GFIS01036319.1	C-C chemokine receptor type 5-like	CCR5	4.31498	1.15413e-06	1230	20	0	89.61
351	GFIS01018054.1	ribosome binding protein 1	RRBP1	4.28729	6.01585e-06	3306	20	2.79163e-38	95.23
352	GFIS01075174.1	E3 ubiquitin-protein ligase znrf1-like	ZNRF1	4.2866	4.89188e-05	1700	20	2.372e-150	97.02
353	GFIS01055588.1	Serine/arginine repetitive matrix protein 5-like	SRRM5	4.28626	3.78081e-05	305	5	3.15198e-25	62.09
354	GFIS01058275.1	Pyrroline-5-carboxylate reductase 2	PYCR2	4.28396	0.00124504	537	1	2.93807e-07	76.09
355	GFIS01006167.1	claudin-4-like	CLDN4	4.27873	0.000326136	1326	20	5.86311e-141	91.95
356	GFIS01056525.1	2-oxoisovalerate dehydrogenase subunit alpha	BCKDHA	4.27726	0.00161671	792	8	1.59739e-17	44.41
357	GFIS01054167.1	UPF0687 protein C20orf27 homolog	C20orf27	4.24365	0.00145541	980	7	2.20744e-112	75.22
358	GFIS01060497.1	Periphilin-1	PPHLN1	4.24244	0.00412416	2653	20	5.30116e-55	93.93
359	GFIS01057618.1	alpha-N-acetylgalactosamine-specific lectin-like	CLEC10A	4.22241	0.000135372	1950	20	1.29421e-39	69.65
360	GFIS01003454.1	transmembrane protein 47-like	TMEM47	4.2137	0.00202194	907	16	4.79842e-13	60.72
361	GFIS01035933.1	PR domain zinc finger protein 1-like	PRDM1	4.21108	0.000563575	2813	20	0	89.4
362	GFIS01040282.1	ribosome-binding protein 1-like	RRBP1	4.20077	0.000145978	3972	20	0	79.59
363	GFIS01050363.1	alpha-actinin-1-like	ACTN1	4.18853	2.65191e-06	1455	20	4.84431e-90	97.74
364	GFIS01049919.1	transmembrane protease serine 9-like	TMPRSS9	4.18823	0.00101895	8769	20	1.55265e-171	84.6
365	GFIS01049284.1	Adhesion G protein-coupled receptor F5	ADGRF5	4.18555	0.000794507	1782	20	1.20988e-170	79.63
366	GFIS01025489.1	H-2 class II histocompatibility antigen gamma chain-like	CD74	4.17645	0.00347453	1656	20	6.20693e-153	72.59
367	GFIS01016994.1	early B-cell factor 1	EBF1	4.16654	4.31026e-06	645	20	9.72349e-28	87.45
368	GFIS01012748.1	serine/threonine-protein kinase MARK2-like	MARK2	4.16247	0.00281925	943	12	0	80.45
369	GFIS01018886.1	RAB15 effector protein	REP15	4.15512	7.48875e-06	2188	20	1.28452e-55	50.62
370	GFIS01019109.1	pol-like protein	POL	4.15005	1.40978e-05	1029	20	3.35106e-95	58.8
371	GFIS01032857.1	DEAH (Asp-Glu-Ala-His) box polypeptide 35	DHX35	4.14441	1.50009e-05	5880	20	2.90531e-83	80.65
372	GFIS01031466.1	cysteinyl-tRNA synthetase	CARS	4.14256	0.000420197	4055	20	0	92.82
373	GFIS01023441.1	integrin beta-7-like	ITGB7	4.14233	0.00035106	3542	20	0	90.82
374	GFIS01035934.1	PR domain zinc finger protein 1-like	PRDM1	4.13767	0.00248569	3839	20	0	91.21
375	GFIS01038672.1	syncoilin, intermediate filament protein	SYNC	4.11781	0.00867999	3484	20	0	73.1
376	GFIS01029551.1	toll-like receptor 13	TLR13	4.11108	9.11641e-05	4282	20	0	84.75
377	GFIS01059307.1	pleckstrin homology domain-containing family F member 1-like	PLEKHF1	4.10565	0.00234795	2007	20	0	85.43
378	GFIS01004209.1	caspase-14-like	CASP14	4.10315	0.000250067	1766	20	4.61189e-94	61.48
379	GFIS01020456.1	Ig kappa-b4 chain C region	IGL	4.10069	1.31602e-05	1647	4	1.13079e-13	87.1
380	GFIS01043757.1	galectin-2-like	LGALS2	4.10023	0.00758658	1126	20	7.58359e-62	82.2
381	GFIS01009055.1	Uncharacterized contig		4.09322	0.0074386	1104
382	GFIS01056526.1	proline-rich protein 36-like	PRR36	4.0815	0.00607617	563	3	6.74717e-15	47.19
383	GFIS01001677.1	transmembrane emp24 domain-containing protein 5-like	TMED5	4.07099	0.00608887	1718	2	2.7452e-08	82.32
384	GFIS01014774.1	MHC class I antigen, Sasa-UDA	HLA-D	4.07018	0.00596044	2845	20	0	84.11
385	GFIS01038143.1	Retinoic acid receptor responder protein 3	PLAAT4	4.05626	0.000251495	1057	20	2.60902e-93	92.48
386	GFIS01040276.1	macrophage mannose receptor 1-like	MRC1	4.05593	0.000896691	5662	20	0	72.03
387	GFIS01053867.1	Uncharacterized LOC		4.04431	0.00692153	2649	20	0	72.24
388	GFIS01051329.1	5-azacytidine induced 2	AZI2	4.04123	0.00879679	937	20	5.73518e-20	80.64
389	GFIS01012727.1	SLIT-ROBO Rho GTPase-activating protein 3-like	SRGAP3	4.0398	1.64829e-07	1428	20	0	92.23
390	GFIS01038577.1	serine protease 27-like	PRSS27	4.03232	0.000780182	3255	20	4.99289e-91	70.03
391	GFIS01074918.1	bcl-2-like protein 11	BCL2L11	4.01819	0.00158694	3450	16	5.4278e-22	86.82
392	GFIS01012047.1	anoctamin 5	ANO5	4.00736	0.000569792	565	6	3.58645e-45	77.34
393	GFIS01056074.1	myomesin-1-like	MYOM1	4.00711	8.86951e-05	6212	20	0	86.9
394	GFIS01010196.1	protein FAM46C-like	TENT5C	3.9929	0.000143112	2818	20	0	78.78
395	GFIS01054096.1	Uncharacterized LOC		3.99117	0.00239883	4567	20	0	88.93
396	GFIS01027792.1	Uncharacterized contig		3.98946	3.6879e-08	1313
397	GFIS01015064.1	cAMP-responsive element-binding protein 3-like protein 2	CREB3L2	3.9795	1.19963e-06	836	12	0	85.73
398	GFIS01054275.1	Interferon-induced protein 44-like	IFI44L	3.97806	0.000449404	1125	20	2.41257e-123	92.51
399	GFIS01062264.1	constitutive coactivator of PPAR-gamma-like protein 2	FAM120C	3.96738	0.00289759	917	20	1.15377e-66	92.18
400	GFIS01008098.1	Golgi apparatus membrane protein TVP23 homolog A-like	TVP23A	3.96136	0.000231291	577	2	1.3106e-12	97.22
401	GFIS01068552.1	inactive phospholipase C-like protein 1	PLCL1	3.95622	0.00340433	1098	20	0	79.01
402	GFIS01010803.1	ribosomal protein S6 kinase beta-2-like	RPS6KB2	3.9555	0.000436161	1734	20	0	86.96
403	GFIS01061201.1	Prothymosin alpha	PTMA	3.95032	3.63953e-07	1075	20	0	95.6
404	GFIS01023848.1	Creatine kinase B-type	CKB	3.94366	0.00233755	548	20	3.03113e-128	83.91
405	GFIS01009781.1	cystathionine beta-synthase-like	CBS	3.9255	0.00800188	1248	16	0	76.2
406	GFIS01059665.1	procollagen-lysine,2-oxoglutarate 5-dioxygenase 2-like	PLOD2	3.91985	2.44368e-06	3143	20	0	93.2
407	GFIS01067349.1	far upstream element-binding protein 3	FUBP3	3.91497	0.00712636	1867	20	1.08426e-165	90.31
408	GFIS01067976.1	SH3 and cysteine-rich domain-containing protein 3-like	STAC3	3.89949	0.00484053	2875	20	0	90.9
409	GFIS01067812.1	Serine/arginine-rich splicing factor 4	SRSF4	3.8904	3.9001e-05	516	1	3.13871e-06	75.32
410	GFIS01033836.1	asialoglycoprotein receptor 1-like	ASGR1	3.88671	0.00782746	1206	20	6.67597e-76	75.46
411	GFIS01011882.1	POU domain, class 2, transcription factor 2-like	POU2F2	3.88134	5.49267e-05	747	20	5.47143e-171	95.74
412	GFIS01075028.1	zinc finger protein 703-like	ZNF703	3.86335	0.000396636	3010	20	0	81.38
413	GFIS01036638.1	Scavenger receptor cysteine-rich type 1 protein M130 precursor	CD163	3.86053	0.000400705	2289	20	1.60867e-118	88.51
414	GFIS01021749.1	hairy/enhancer-of-split related with YRPW motif protein 1	HEY1	3.85751	6.15607e-06	2819	20	1.81785e-128	95.56
415	GFIS01068224.1	phosphoprotein associated with glycosphingolipid-enriched microdomains 1-like	PAG1	3.85027	0.000199224	1200	20	0	79.36
416	GFIS01019063.1	acetyl-CoA carboxylase 2-like	ACACB	3.84681	0.000143112	1390	20	2.01748e-116	82.72
417	GFIS01050095.1	fibronectin type-III domain-containing protein 3A	FNDC3A	3.84273	2.62073e-05	1831	20	8.76349e-72	78.43
418	GFIS01025833.1	acidic leucine-rich nuclear phosphoprotein 32 family member B-like isoform X2	ANP32B	3.81887	8.52032e-05	2812	20	1.11217e-17	64.55
419	GFIS01055699.1	lactose-binding lectin l-2-like	LGALS2	3.8047	0.00219474	2244	20	2.87214e-55	60.02
420	GFIS01058150.1	polymerase II elongation factor ELL2-like	ELL2	3.78337	4.03343e-05	2314	20	0	80.07
421	GFIS01018025.1	protein C-ets-2-like	ETS2	3.77488	0.00236999	2539	20	5.45069e-31	99.44
422	GFIS01011748.1	transmembrane protein 251	TMEM251	3.76339	0.000484857	877	7	0	88.71
423	GFIS01009237.1	carbohydrate sulfotransferase 11-like	CHST11	3.76169	0.00116251	1232	6	0	92.32
424	GFIS01011770.1	ribonuclease H2, subunit B	RNASEH2B	3.76118	0.00316023	337	2	1.20808e-16	100
425	GFIS01005165.1	CG057 protein	CHD5	3.76088	9.26087e-06	884	20	1.12625e-19	80.2
426	GFIS01039347.1	transcription factor AP-1-like	JUN	3.75856	0.000995699	1452	20	0	87.4
427	GFIS01002737.1	Beta-2-microglobulin	B2M	3.74481	0.00289986	853	20	1.03004e-16	99.21
428	GFIS01018293.1	synaptogyrin-1-like	SYNGR1	3.74357	0.00724089	1662	20	1.23594e-25	56.92
429	GFIS01033220.1	tumor necrosis factor receptor superfamily member 17-like isoform X2	TNFRSF17	3.73306	2.44409e-05	1775	20	1.22028e-113	58.77
430	GFIS01050801.1	early growth response protein 3-like	EGR2	3.73203	0.000435519	6509	20	0	97.21
431	GFIS01000484.1	Long-chain-fatty-acid--CoA ligase 4	ACSL4	3.73144	4.12738e-05	913	20	0	90.87
432	GFIS01006793.1	canopy4	CNPY4	3.7267	1.24992e-06	5115	20	7.82747e-116	65.67
433	GFIS01011612.1	bromodomain-containing protein 2-like	BRD2	3.70952	0.000173006	1343	20	0	88.52
434	GFIS01043041.1	huntingtin-interacting protein 1-like	HIP1	3.7021	0.000376708	2245	20	0	87.27
435	GFIS01038578.1	transmembrane protease serine 9-like	TMPRSS9	3.694	0.000900176	2457	20	0	83.43
436	GFIS01011790.1	large neutral amino acids transporter small subunit 4-like	SLC43A2	3.68926	2.77532e-06	2663	20	0	83.15
437	GFIS01050096.1	fibronectin type-III domain domain-containing protein 3A	FNDC3A	3.682	0.00106058	1669	20	6.11748e-105	76
438	GFIS01017243.1	echinoderm microtubule-associated protein-like 6	EML6	3.67607	0.00782746	1906	4	1.03427e-21	56.36
439	GFIS01061208.1	Tyrosine-protein phosphatase non-receptor type 12	PTPN12	3.66978	2.82756e-06	1555	20	0	86.32
440	GFIS01047341.1	SAM and SH3 domain containing 1	SASH1	3.66801	0.00699931	1559	20	0	88.67
441	GFIS01068910.1	Peroxiredoxin	PRDX1	3.65881	8.47115e-05	1495	20	2.78667e-106	98.28
442	GFIS01069413.1	Transmembrane protein 163	TMEM163	3.64999	0.00131005	3717	20	2.12878e-60	73.47
443	GFIS01048054.1	claudin-15	CLDN15	3.63824	4.98477e-06	2899	20	4.43832e-140	93.36
444	GFIS01059538.1	plexin domain-containing protein 2-like	PLXDC1	3.63282	0.00800188	2442	20	1.4294e-89	76.36
445	GFIS01067002.1	suppressor of cytokine signaling 1-like	SOCS1	3.63102	0.000362627	1746	20	3.00455e-116	82.58
446	GFIS01011663.1	opioid growth factor receptor-like	OGFRL1	3.62136	0.00878373	575	17	0	82.23
447	GFIS01004542.1	G1/S-specific cyclin-D2-like	CCND2	3.61288	0.000178344	798	20	0	83.63
448	GFIS01009701.1	WD repeat-containing protein 48-like	WDR48	3.60919	0.00105175	887	20	0	84.67
449	GFIS01053687.1	GTPase IMAP family member 4-like	GIMAP4	3.60577	0.000440604	2275	20	1.47269e-157	83.41
450	GFIS01024277.1	adenylate cyclase type 9	ADCY9	3.59502	0.00186684	2415	20	0	86.06
451	GFIS01074938.1	Receptor-type tyrosine-protein phosphatase eta	PTPRJ	3.59198	0.00199657	1634	20	0	84.17
452	GFIS01032975.1	thioredoxin domain-containing protein 5-like	TXNDC5	3.58639	0.000649373	3133	20	0	94.62
453	GFIS01047540.1	adhesion G protein-coupled receptor E2-like	ADGRE2	3.55845	0.00110766	691	15	3.87913e-08	87.74
454	GFIS01058573.1	cytoplasmic phosphatidylinositol transfer protein 1-like	PITPNC1	3.55701	0.000589794	1107	20	5.73758e-13	64.58
455	GFIS01019055.1	golgin A5 (golga5)	GOLGA5	3.55271	7.16666e-06	2615	20	0	78.91
456	GFIS01038278.1	Uncharacterized LOC		3.54707	0.00111723	970	20	5.5815e-107	87.23
457	GFIS01015291.1	Cysteine-rich protein 2	CRIP2	3.54278	0.00997569	3833	20	5.61456e-132	94.94
458	GFIS01067975.1	SH3 and cysteine-rich domain-containing protein 3-like	STAC3	3.53848	0.0019563	2263	20	8.08722e-78	98.15
459	GFIS01045053.1	Guanine nucleotide-binding protein G(I)/G(S)/G(O) subunit gamma-13	GNG13	3.53653	3.34033e-08	1141	20	4.51236e-37	97.15
460	GFIS01035416.1	pleckstrin homology-like domain family B member 1	PHLDB1	3.53548	0.000599587	3077	20	0	97.24
461	GFIS01050510.1	synaptic vesicle membrane protein VAT-1 homolog	VAT1	3.53437	0.000966321	4385	20	0	88.06
462	GFIS01014249.1	protein KIAA0556-like	KIAA0556	3.5238	1.6032e-05	1490	20	0	90.08
463	GFIS01038114.1	Delta-1-pyrroline-5-carboxylate synthase	ALDH18A1	3.51799	0.0034353	3712	20	0	97.79
464	GFIS01059596.1	lysophospholipid acyltransferase LPCAT4-like	LPCAT4	3.51063	3.60453e-05	2169	20	4.9272e-70	88.22
465	GFIS01000656.1	GRB2-associated and regulator of MAPK protein-like	GAREM1	3.50722	0.00691641	1414	20	0	83.74
466	GFIS01022349.1	interleukin-12 receptor subunit beta-2-like	IL12RB2	3.5049	0.000751751	3972	20	0	71.48
467	GFIS01036603.1	Immunoglobulin M heavy chain	IGHM	3.50227	0.00945667	5659	20	0	95.38
468	GFIS01054853.1	megakaryocyte-associated tyrosine-protein kinase-like	MATK	3.47599	0.00107809	3531	20	0	94.39
469	GFIS01066295.1	interferon-induced protein 44-like	IFI44L	3.46701	0.00642108	1928	20	1.1574e-121	86.62
470	GFIS01025706.1	asialoglycoprotein receptor 1-like	ASGR1	3.46159	0.000504802	4242	20	0	76.44
471	GFIS01054566.1	flocculation protein FLO11-like		3.46141	0.000147827	3610	4	0	93.84
472	GFIS01016926.1	Interferon-induced, double-stranded RNA-activated protein kinase	EIF2AK2	3.45981	0.00357243	545	1	0.000118354	90.32
473	GFIS01034210.1	Interferon-induced protein 44	IFI44	3.45218	0.00355095	2538	20	6.25011e-176	85.62
474	GFIS01041207.1	microtubule-associated protein 4-like	MAP4	3.45022	0.00607633	4976	20	3.29949e-135	83.48
475	GFIS01005734.1	cold inducible RNA binding protein	CIRBP	3.44939	0.00692153	1579	20	2.92059e-41	88.97
476	GFIS01015065.1	cyclic AMP-responsive element-binding protein 3-like protein 2	CREB3L2	3.43667	2.19318e-05	1409	20	1.05753e-74	87.66
477	GFIS01059923.1	periostin	POSTN	3.43617	0.000377598	1298	20	3.53021e-123	76.35
478	GFIS01038831.1	B-cell linker protein-like isoform X1	BLNK	3.4337	0.000741682	1448	20	0	95.24
479	GFIS01002334.1	zinc finger protein 511	ZNF511	3.43236	2.42255e-05	4599	20	1.82231e-33	51.67
480	GFIS01032845.1	P2Y purinoceptor 2-like	P2RY2	3.42886	0.00153446	3690	20	0	84.29
481	GFIS01001696.1	apolipoprotein Eb-like	APOE	3.39693	0.000774275	1912	20	1.51389e-164	90.05
482	GFIS01014443.1	apoptotic chromatin condensation inducer in the nucleus-like	ACIN1	3.38291	3.14453e-05	639	14	0	79.26
483	GFIS01001906.1	ADP-ribosylation factor 4-like	ARF4	3.37805	0.00542184	3343	20	2.32142e-118	98.78
484	GFIS01028577.1	LPXTG cell wall anchor domain-containing protein	PLOD2	3.37667	5.41049e-06	995	20	3.48955e-11	52.07
485	GFIS01038040.1	Uncharacterized LOC		3.37632	0.00607431	1006	20	4.08368e-94	83.55
486	GFIS01045835.1	protein FAM102A-like	FAM102A	3.35458	0.00034629	1566	20	2.20396e-17	67.23
487	GFIS01067893.1	Translocon-associated protein subunit delta	SSR1	3.34872	0.00109224	1413	20	1.33943e-112	95.87
488	GFIS01065084.1	HILPDA domain containing protein	HILPDA	3.34795	0.00125154	1198	3	7.56511e-08	64.59
489	GFIS01059909.1	Barb 4 transposon Tc1-like transposase pseudogene mRNA		3.34373	0.00663886	922	20	2.20478e-107	76.67
490	GFIS01068045.1	heat shock 70 kDa protein 13-like	HSPA13	3.34254	0.00163331	1388	20	2.67404e-38	99
491	GFIS01026625.1	thyroid hormone receptor-associated protein 3-like	THRAP3	3.32523	0.000576482	5093	20	0	97.12
492	GFIS01002637.1	calsyntenin 1	CLSTN1	3.32497	0.00289759	1806	20	1.20115e-63	77.29
493	GFIS01010831.1	alpha-adducin-like	ADD1	3.3239	0.000283302	1513	20	0	90.66
494	GFIS01035225.1	cell growth regulator with EF hand domain protein 1-like	CGREF1	3.32243	0.00125116	1787	20	2.27685e-147	86.41
495	GFIS01069325.1	bicaudal D homolog 1-like	BICD1	3.3202	0.00417085	4243	2	4.41989e-16	86.36
496	GFIS01041163.1	CD97 antigen-like	ADGRE5	3.31339	0.0025333	1324	20	9.78899e-46	91.99
497	GFIS01026616.1	Uncharacterized LOC		3.30317	0.00213149	901	20	2.71239e-100	73.65
498	GFIS01000439.1	Peroxisomal acyl-coenzyme A oxidase 1	ACOX1	3.29648	0.0032968	1825	20	1.4915e-64	74.78
499	GFIS01037833.1	Tripartite motif-containing protein 47-like	TRIM42	3.29512	0.00681918	2447	20	0	78.51
500	GFIS01059811.1	POL protein		3.29325	0.00760001	2001	20	5.10597e-118	51.73
501	GFIS01061524.1	RBR-type E3 ubiquitin transferase	PRKN	3.29287	0.00509942	3634	20	0	93.07
502	GFIS01037128.1	TBC1 domain family member 2A-like	TBC1D2	3.28885	0.000234935	6669	20	0	91.55
503	GFIS01038317.1	metal transporter CNNM1-like	CNNM1	3.28184	0.00505541	4801	20	0	93.44
504	GFIS01022779.1	interleukin-6 receptor subunit beta-like	IL6ST	3.28113	1.63159e-05	3243	20	0	84.94
505	GFIS01051378.1	Down syndrome cell adhesion molecule-like protein 1 homolog	DSCAML1	3.27922	6.86126e-06	2319	1	5.97946e-18	84.38
506	GFIS01017517.1	endogenous retrovirus group PABLB member 1 Env polyprotein-like	ERVPABLB-1	3.27555	3.77782e-05	2333	20	4.06778e-43	58.79
507	GFIS01058134.1	interferon-induced protein 44-like	IFI44L	3.27449	0.00236999	4817	20	1.07126e-27	98.17
508	GFIS01048239.1	extracellular calcium-sensing receptor-like protein	CASR	3.26922	0.000544772	2708	20	5.97988e-11	68.57
509	GFIS01009205.1	protein KHNYN-like	KHNYN	3.26805	0.00145541	1970	20	1.03121e-38	57.97
510	GFIS01066182.1	protein Wiz-like	WIZ	3.25887	0.00399658	2036	20	1.29855e-87	86.91
511	GFIS01045420.1	complement receptor type 2-like	CR2	3.25525	0.00200056	949	20	1.9673e-91	84.05
512	GFIS01070479.1	Tripartite motif-containing protein 39	TRIM39	3.25217	0.000893184	1716	20	4.07964e-30	90.18
513	GFIS01027795.1	calcium-binding protein P-like	CHP1	3.2459	0.00106129	1572	20	2.5267e-42	72.31
514	GFIS01060913.1	paired box 5	PAX5	3.23221	6.30363e-05	2280	20	6.07322e-18	92.21
515	GFIS01057962.1	olfactomedin-like protein 2B	OLFML2B	3.23015	0.00105149	2811	20	0	90.36
516	GFIS01037006.1	XK-related protein 5-like	XKR5	3.21703	0.000550018	3934	20	0	89.6
517	GFIS01065057.1	carboxy-terminal domain RNA polymerase II polypeptide A small phosphatase 2-like	CTDSP2	3.20129	0.00291632	1721	20	0	84.23
518	GFIS01012270.1	Unconventional myosin-Ib	MYO1B	3.19514	0.00698144	2650	20	0	90.29
519	GFIS01021960.1	Hematological and neurological expressed 1-like protein	JPT1	3.19371	0.000326552	576	20	0	87.63
520	GFIS01002402.1	activating transcription factor 5a	ATF5	3.18981	0.000160408	3241	20	0	85.07
521	GFIS01013526.1	bifunctional endo-1,4-beta-xylanase XylA-like		3.1699	0.00335825	556	1	3.96673e-09	67.16
522	GFIS01064414.1	Ictacalcin		3.16843	0.000326136	1414	20	1.32845e-62	97.08
523	GFIS01010320.1	myotubularin-related protein 13-like	SBF2	3.16806	8.86951e-05	2313	20	0	99.36
524	GFIS01044613.1	mitochondria localized glutamic acid rich protein	MGARP	3.15761	0.00383673	3093	20	1.44017e-63	97.76
525	GFIS01008715.1	AF4/FMR2 family member 2-like	AFF4	3.15755	0.00684889	2130	20	0	84.3
526	GFIS01001052.1	RNA polymerase II elongation factor ELL2-like	ELL2	3.15691	0.0013573	746	11	9.95161e-10	83.78
527	GFIS01067760.1	Serglycin	SRGN	3.15431	0.000597839	1218	20	6.69178e-82	82.11
528	GFIS01067761.1	Serglycin	SRGN	3.15064	0.00338657	3837	20	4.97345e-73	86.3
529	GFIS01043755.1	galectin-2-like	LGALS2	3.14384	0.00650588	1955	20	3.36096e-65	84.16
530	GFIS01050792.1	PTB domain-containing engulfment adapter protein 1	GULP1	3.14251	0.00631616	1752	20	0	96.5
531	GFIS01002909.1	basic leucine zipper transcription factor, ATF-like 3	BATF3	3.13904	0.000780182	940	20	4.38559e-78	84.76
532	GFIS01013018.1	guanine nucleotide-binding protein G(I)/G(S)/G(O) subunit gamma-13-like	GNG13	3.13252	0.000394695	374	6	4.13303e-118	89.87
533	GFIS01002738.1	beta-2-microglobulin-like	B2M	3.12738	0.00321331	1241	20	2.77237e-58	98.04
534	GFIS01024588.1	SWI/SNF related, matrix associated, actin dependent regulator of chromatin, subfamily d, member 2	SMARCD2	3.12595	0.00499166	760	2	2.52271e-09	61.52
535	GFIS01006152.1	claudin-5-like	CLDN5	3.11892	0.000234535	1905	20	6.02195e-100	91.76
536	GFIS01051061.1	FERM domain-containing protein 4A-like	FRMD4A	3.1186	4.17182e-05	770	1	1.18545e-05	75
537	GFIS01059920.1	Periostin, osteoblast-specific factor a	POSTN	3.11419	3.56782e-05	4185	20	0	86.01
538	GFIS01043557.1	paxillin-like	PXN	3.11348	0.00129329	3454	20	0	92.9
539	GFIS01006280.1	CKLF-like MARVEL transmembrane domain-containing protein 3	CMTM3	3.10976	6.43943e-05	1764	20	2.08065e-76	93.13
540	GFIS01040641.1	solute carrier family 2, facilitated glucose transporter member 10-like	SLC2A10	3.10857	0.00177937	2164	20	0	83.3
541	GFIS01067509.1	IgGFc-binding protein-like	FCGBP	3.10549	0.000217311	1973	12	2.19402e-39	66.93
542	GFIS01011342.1	B-cell receptor CD22-like	CD22	3.10374	0.00661632	778	20	3.4081e-60	88.6
543	GFIS01017691.1	glutamyl-prolyl-tRNA synthetase	EPRS	3.09867	0.00125679	5079	20	0	89.97
544	GFIS01014948.1	C16orf52 homolog B	MOSMO	3.09782	0.00168937	3031	6	7.41855e-11	71.66
545	GFIS01067036.1	ephrin-A5b-like	EFNA5	3.09335	0.0003261	1029	20	9.30499e-170	79.49
546	GFIS01014826.1	coatomer subunit zeta-2-like	COPZ2	3.08461	0.000789207	1623	20	4.2251e-115	91.18
547	GFIS01008069.1	PQ loop repeat containing 1	PQLC1	3.05443	0.000466575	1401	20	5.13429e-10	80.45
548	GFIS01000086.1	N-acylsphingosine amidohydrolase (non-lysosomal ceramidase) 2	ASAH2	3.05164	0.000190054	1784	20	0	84.16
549	GFIS01052595.1	guanine nucleotide-binding protein subunit alpha-11	GNA11	3.0512	0.00198493	1329	20	0	89.05
550	GFIS01012154.1	zinc finger and SCAN domain-containing protein 2-like	ZSCAN2	3.03962	0.00324936	580	20	2.04187e-29	78.87
551	GFIS01034040.1	replication factor C subunit 2	RFC2	3.03902	0.00739007	1289	20	4.60313e-31	50.48
552	GFIS01073840.1	YTH domain containing 1	YTHDC1	3.03158	0.00304189	1631	20	8.21463e-55	93.27
553	GFIS01052932.1	transmembrane protein 81	TMEM81	3.02737	0.000929917	1625	11	4.66732e-08	80.03
554	GFIS01049470.1	Transposable element Tc1 transposase	TCIM	3.02462	0.000786557	2055	20	7.01667e-36	75.9
555	GFIS01031884.1	zinc finger protein 79-like	ZNF79	3.02202	0.00223022	3693	20	0	91.35
556	GFIS01061434.1	T cell immunoreceptor with Ig and ITIM domains	TIGIT	3.02074	0.00383501	1781	20	7.66943e-153	80.03
557	GFIS01008821.1	rap guanine nucleotide exchange factor 6-like	RAPGEF6	3.01819	0.00621135	1132	20	0	89.8
558	GFIS01004369.1	cystathionine beta-synthase-like	CBS	3.01587	0.000695052	3665	20	0	90.84
559	GFIS01060383.1	Uncharacterized contig		3.01163	0.00691641	1383
560	GFIS01007328.1	Stromal cell-derived factor 1 precursor	CXCL12	3.0098	0.00442915	1522	19	0	78.59
561	GFIS01023382.1	integrin beta-2-like	ITGB2	3.00525	0.0026259	3628	20	0	93.26
562	GFIS01064506.1	PDZ domain containing 7 (pdzd7)	PDZD7	3.00464	0.000741682	1282	20	4.96954e-29	83.06
563	GFIS01073453.1	zinc finger protein 112-like	ZNF112	2.99075	0.000367029	1206	20	1.5986e-111	91.65
564	GFIS01011774.1	arginine/serine-rich protein 1-like	RSRP1	2.99035	0.00661632	570	20	5.12771e-39	54.38
565	GFIS01017616.1	large neutral amino acids transporter small subunit 3-like	SLC7A6	2.98945	0.000718748	896	6	8.73286e-07	58.41
566	GFIS01014611.1	Uncharacterized contig		2.98879	0.00663805	2081
567	GFIS01019895.1	solute carrier family 4 member 1 adaptor protein	SLC4A1AP	2.98102	0.000935321	1488	20	0	88.94
568	GFIS01021671.1	Homocysteine-responsive endoplasmic reticulum-resident	HERPUD1	2.97844	0.00533395	1199	2	0.000139655	94.23
569	GFIS01010990.1	nesprin-3-like	SYNE3	2.97551	0.00119533	2083	20	0	80.62
570	GFIS01004366.1	cystathionine beta-synthase-like	CBS	2.96697	0.00369485	730	20	1.25316e-150	83.46
571	GFIS01068050.1	Stress 70 protein chaperone microsome-associated 60 kDa protein precursor	HSPA13	2.96079	0.00210407	2469	20	1.59274e-76	71.48
572	GFIS01045160.1	endoplasmin-like	HSP90B1	2.95448	0.000340886	2516	20	0	96.05
573	GFIS01024997.1	Uncharacterized LOC		2.95326	0.00376192	2068	20	0	77.12
574	GFIS01016995.1	early B-cell factor 1	EBF1	2.95	0.00748917	2304	20	0	97.79
575	GFIS01008553.1	calcium/calmodulin-dependent protein kinase kinase 2-like	CAMKK2	2.94705	0.00489413	2889	1	1.2094e-12	92.86
576	GFIS01034581.1	protein FAM110C-like	FAM110C	2.93728	0.00130433	4236	20	0	86.79
577	GFIS01030448.1	DENN domain-containing protein 5B-like	DENND5B	2.93636	0.00607617	6150	20	0	97.08
578	GFIS01017193.1	early growth response protein 2b-like	EGR2	2.93443	0.00699861	2014	20	0	93.04
579	GFIS01061159.1	polypyrimidine tract-binding protein 2-like	PTBP2	2.93094	0.00824457	707	20	1.35625e-36	97.85
580	GFIS01013192.1	fibroblast growth factor receptor-like 1	FGFRL1	2.92993	0.00661632	1537	20	5.44151e-67	70.34
581	GFIS01049169.1	Phospholipase D4	PLD4	2.92916	0.0023144	1824	20	0	95.81
582	GFIS01055714.1	MARCKS-related protein-like	MARCKSL1	2.92895	0.000994173	1643	20	5.48546e-15	71.78
583	GFIS01066009.1	connector enhancer of kinase suppressor of ras 2-like	CNKSR2	2.92848	0.00191466	5611	20	0	94.36
584	GFIS01060655.1	lysosomal thioesterase PPT2-A-like	PPT2	2.92121	0.00333121	1618	20	0	85.78
585	GFIS01011848.1	CD97 antigen-like	ADGRE5	2.91578	0.000216121	695	20	3.42227e-135	87.91
586	GFIS01011009.1	wiskott-Aldrich syndrome protein family member 2-like	WASF2	2.91536	0.000148655	993	20	0	81.78
587	GFIS01012916.1	Sec23 homolog B, COPII coat complex component (sec23b)	SEC23B	2.91348	0.00621135	319	8	2.04055e-146	90.44
588	GFIS01045583.1	Uncharacterized LOC		2.91167	0.00263432	1135	20	2.09882e-137	84.61
589	GFIS01016722.1	Dihydropyrimidinase-related protein 3	DPYSL3	2.91008	0.00145374	6924	20	0	97.43
590	GFIS01036640.1	deleted in malignant brain tumors 1 protein-like	DMBT1	2.90951	0.00868111	1730	20	2.89291e-147	87.3
591	GFIS01040593.1	RNA polymerase II elongation factor ELL2-like	ELL2	2.90534	0.00800188	1169	20	0	92.07
592	GFIS01012705.1	Uncharacterized contig		2.90437	0.00360318	603
593	GFIS01009581.1	coiled-coil domain-containing protein 136-like	CCDC136	2.90311	0.000380158	3352	20	6.74163e-09	98.01
594	GFIS01065534.1	Stress-associated endoplasmic reticulum protein 1	SERP1	2.89974	0.00149168	947	20	2.67043e-37	93.64
595	GFIS01004655.1	T-cell surface antigen CD2	CD2	2.89556	0.000100948	3047	20	1.61615e-89	82.24
596	GFIS01002739.1	beta-2-microglobulin-like	B2M	2.89389	0.00067954	1323	20	7.04013e-73	92.09
597	GFIS01035224.1	cell growth regulator with EF hand domain protein 1-like	CGREF1	2.8912	0.00150141	1847	20	3.08826e-125	88.47
598	GFIS01061238.1	Immunoglobulin Light Chain	IGL	2.88966	0.00996612	600	3	3.97412e-17	87.9
599	GFIS01066283.1	capping protein, Arp2/3 and myosin-I linker protein 3-like	CARMIL2	2.88663	2.63756e-05	2096	20	1.07721e-78	84.46
600	GFIS01031613.1	autophagy related 16-like 1	ATG16L1	2.88503	0.00310714	4055	20	2.48137e-130	97.03
601	GFIS01051281.1	zinc finger CCCH domain-containing protein 18-like	ZC3H18	2.88259	0.00114682	1180	20	0	82.76
602	GFIS01058676.1	Programmed cell death 1 ligand 1	CD274	2.87658	0.00841127	1458	20	0	88.17
603	GFIS01052413.1	filamin-C isoform X8	FLNC	2.87343	0.00101465	3594	20	0	94.99
604	GFIS01060796.1	protein kinase C eta type-like	PRKCH	2.86911	0.00313739	3438	20	0	94.64
605	GFIS01034208.1	interferon-induced protein 44-like	IFI44	2.86391	0.00842725	2650	20	0	76.98
606	GFIS01034011.1	cysteine-rich with EGF-like domain protein 2	CRELD2	2.86188	0.00312516	2212	20	0	95.57
607	GFIS01021216.1	94 kD glucose-regulated protein	HSP90B1	2.85302	0.00845941	1438	20	9.93101e-55	98.1
608	GFIS01034010.1	cysteine-rich with EGF-like domain protein 2	CRELD2	2.85177	0.00341204	1666	20	0	93.72
609	GFIS01010494.1	USO1 vesicle transport factor	USO1	2.84666	4.60723e-05	1070	20	0	79.62
610	GFIS01009202.1	transcription factor COE1-like	EBF1	2.83754	0.00395808	1070	16	0	71.38
611	GFIS01064799.1	UDP-xylose and UDP-N-acetylglucosamine transporter	SLC35B4	2.83347	0.00935617	1401	1	3.42048e-06	48.57
612	GFIS01011649.1	SLAIN motif-containing protein-like	SLAIN1	2.82993	0.000935321	976	20	0	90.15
613	GFIS01030659.1	SLAM family member 9-like	SLAMF9	2.82082	0.00315413	2450	20	0	78.84
614	GFIS01038039.1	unnamed protein product		2.81953	0.00864181	3060	20	3.29294e-79	87.47
615	GFIS01043093.1	OTU domain-containing protein 7A-like	OTUD7A	2.81952	0.00483496	6335	20	0	92.86
616	GFIS01010802.1	tyrosine-protein phosphatase non-receptor type 11	PTPN11	2.81264	0.00184535	2310	20	0	83.62
617	GFIS01007381.1	serine/threonine-protein kinase 38-like	STK38L	2.81088	0.00587415	1031	20	0	84.78
618	GFIS01005248.1	transmembrane emp24 domain-containing protein 2-like isoform X3	TMED2	2.81037	0.00175819	1914	7	5.48326e-11	68.48
619	GFIS01024248.1	Deoxyribonuclease gamma precursor	DNASE1L3	2.8081	0.00658505	2038	8	4.11031e-16	76.98
620	GFIS01009327.1	U2 snRNP-associated SURP motif-containing protein-like	U2SURP	2.80066	0.000627054	509	20	3.18559e-178	80.13
621	GFIS01033918.1	RING finger protein 186-like	RNF186	2.79441	0.00175819	1557	20	9.55458e-78	82.38
622	GFIS01055535.1	mannosyl-oligosaccharide glucosidase-like	MOGS	2.77848	0.00158694	856	20	4.66896e-10	100
623	GFIS01049342.1	receptor activity-modifying protein 1-like	RAMP1	2.77698	0.00050883	856	20	1.29892e-91	63.04
624	GFIS01023570.1	IgH locus B	IGH	2.77663	0.000853186	1302	9	1.94832e-09	93.25
625	GFIS01035454.1	BH3-interacting domain death agonist-like	BID	2.77657	0.00383501	1191	20	3.8555e-138	73.17
626	GFIS01065097.1	transport protein Sec61 subunit gamma	SEC61G	2.77164	0.000698958	342	20	5.79676e-11	88.53
627	GFIS01046607.1	E3 ubiquitin/ISG15 ligase TRIM25-like	TRIM25	2.77065	0.0048035	2713	20	0	86.21
628	GFIS01038183.1	C2-like domain-containing protein alpha	DOC2A	2.7704	0.00336946	2581	20	0	92.65
629	GFIS01006804.1	canopy4	CNPY4	2.76945	0.000496878	3307	20	5.01674e-130	67.6
630	GFIS01044174.1	protein FAM117A-like	FAM117A	2.76738	0.00129782	2108	20	0	92.47
631	GFIS01004692.1	B-cell antigen receptor complex-associated protein alpha chain-like	CD79A	2.76709	0.00125116	1154	20	7.47819e-123	84.86
632	GFIS01055031.1	mediator of RNA polymerase II transcription subunit 26	MED26	2.76504	0.00338997	2948	20	0	91.66
633	GFIS01012805.1	phosphatidylinositol 3,4,5-trisphosphate 5-phosphatase 1	INPP5D	2.75971	0.00143031	688	18	0	88.18
634	GFIS01007196.1	Immunoglobulin heavy chain	IGH	2.75953	0.00165787	1386	1	4.19924e-06	73.47
635	GFIS01059117.1	transmembrane emp24 domain	TMED10	2.75825	0.00449031	1883	20	0	76.56
636	GFIS01052995.1	ephrin-A5b-like	EFNA5	2.7573	0.000241446	4298	20	0	78.79
637	GFIS01014858.1	Coactosin-like protein	COTL1	2.75489	0.00771763	831	20	0	85.02
638	GFIS01069725.1	SOSS complex subunit B1-like	NABP2	2.75387	0.00324936	2616	20	0	78.66
639	GFIS01055730.1	RNA-binding protein Musashi homolog 2-like	MSI2	2.747	0.0032743	1502	20	0	99.31
640	GFIS01037714.1	Mesencephalic astrocyte-derived neurotrophic factor-like	MANF	2.74487	0.00984711	1930	20	8.04958e-87	95.8
641	GFIS01023162.1	mesencephalic astrocyte-derived neurotrophic factor-like	MANF	2.74291	0.00399658	654	20	0	84.52
642	GFIS01071152.1	ubiquitin-conjugating enzyme E2D 2	UBE2D2	2.74105	0.000738515	2257	20	4.67748e-26	84.68
643	GFIS01052933.1	RNA-binding protein Musashi homolog 2	MSI2	2.74073	0.00679516	1561	20	3.87956e-56	98.72
644	GFIS01048668.1	centromere protein X-like	CENPX	2.73621	0.00463029	698	20	1.32192e-38	93.4
645	GFIS01062720.1	Regulator of G-protein signaling 21	RGS21	2.73373	0.00417064	1339	20	1.31596e-155	92.16
646	GFIS01053252.1	actin-related protein 2/3 complex subunit 2	ARPC2	2.72569	0.00195101	452	20	3.4324e-101	91.48
647	GFIS01063848.1	ribosome binding protein 1	RRBP1	2.7254	0.00138536	4237	20	0	88.65
648	GFIS01073568.1	interferon alpha/beta receptor 2-like	IFNAR2	2.72446	0.00668627	2764	19	1.29592e-12	73.63
649	GFIS01019896.1	protein strawberry notch homolog 2-like	SBNO2	2.72077	0.00128807	1997	1	4.26693e-05	68
650	GFIS01061262.1	egl nine homolog 1-like	EGLN1	2.71824	0.000294814	1299	20	0	86.2
651	GFIS01047506.1	suppressor of cytokine signaling 1-like	SOCS1	2.70918	0.00401149	2276	20	4.02954e-129	79.9
652	GFIS01017510.1	ectonucleoside triphosphate diphosphohydrolase 8-like	ENTPD8	2.70916	0.000250067	1171	20	1.79888e-41	89.13
653	GFIS01032205.1	receptor-interacting serine/threonine-protein kinase 3	RIPK3	2.70558	0.000894632	2252	20	5.39491e-128	82.54
654	GFIS01034184.1	39S ribosomal protein L17, mitochondrial	MRPL17	2.69947	0.00128807	1283	20	1.82301e-53	99.07
655	GFIS01034651.1	interleukin-21 receptor-like	IL21R	2.69117	0.00171984	3194	20	0	76.95
656	GFIS01013721.1	serine/arginine-rich splicing factor 7	SRSF7	2.67605	0.00751612	487	20	0	92.47
657	GFIS01061119.1	proteasome (prosome, macropain) assembly chaperone 4	PSMG4	2.66973	0.00370262	547	20	1.56794e-103	93.63
658	GFIS01036537.1	solute carrier family 1 (glutamate/neutral amino acid transporter), member 4 (slc1a4)	SLC1A4	2.66671	0.00738429	4629	20	0	92.71
659	GFIS01055170.1	dnaJ homolog subfamily B member 11-like	DNAJB11	2.66663	0.00891624	4281	20	0	97.26
660	GFIS01014822.1	coatomer subunit zeta-1-like	COPZ1	2.66569	0.000472069	1492	20	5.01913e-143	96.22
661	GFIS01011175.1	eukaryotic translation initiation factor 2-alpha kinase 3 (eif2ak3)	EIF2AK3	2.6652	0.00331015	717	20	2.90068e-155	77.93
662	GFIS01025988.1	Cystatin-B	CSTB	2.66474	0.00868111	964	20	3.42528e-18	93.57
663	GFIS01010511.1	glucoside xylosyltransferase 2-like	GXYLT2	2.65722	0.00027664	2727	1	7.59225e-10	85.37
664	GFIS01055916.1	serine/threonine-protein kinase NLK-like	NLK	2.65646	0.00113111	1703	20	0	87.19
665	GFIS01061936.1	amyloid beta precursor protein binding family A member 2	APBA2	2.6509	0.00697585	972	10	1.86741e-17	81.61
666	GFIS01043659.1	dnaJ homolog subfamily B member 9-like	DNAJB9	2.65024	0.00102215	1050	20	1.252e-09	96.57
667	GFIS01049092.1	ETS translocation variant 4-like	ETV4	2.64981	0.000541429	2554	20	0	91.91
668	GFIS01029876.1	C-X-C chemokine receptor type 5-like	CXCR5	2.64957	0.00140989	1711	20	0	81.58
669	GFIS01023403.1	dual specificity protein phosphatase CDC14A-like	CDC14A	2.64928	0.00074829	1604	20	2.48353e-28	85.89
670	GFIS01052956.1	calpain-5-like	CAPN5	2.64808	0.00485106	1475	20	0	83.43
671	GFIS01002405.1	AMP-dependent transcription factor ATF-6 alpha-like	ATF6	2.64393	0.00298953	2976	20	0	90.69
672	GFIS01067131.1	FIC domain containing	FICD	2.64393	0.00234795	816	1	1.28452e-08	62.71
673	GFIS01016432.1	dihydrolipoamide S-succinyltransferase	DLST	2.64049	0.00180653	991	20	8.76925e-116	99.24
674	GFIS01052441.1	staphylococcal nuclease domain-containing protein 1-like	SND1	2.63576	0.00417085	629	20	0	76.26
675	GFIS01011746.1	cell surface glycoprotein 1-like	CD209	2.6312	0.00123791	1822	20	0	84.81
676	GFIS01007354.1	low density lipoprotein receptor adapter protein 1-A-like	LDLRAP1	2.63094	0.00308857	631	3	4.89471e-139	76.39
677	GFIS01027950.1	Uncharacterized LOC		2.62945	0.000250103	1453	20	3.3726e-45	80.31
678	GFIS01035312.1	UDP-GlcNAc:betaGal beta-1,3-N-acetylglucosaminyltransferase 7	B3GNT7	2.62557	0.00381836	2795	20	0	88.04
679	GFIS01071319.1	uridine-cytidine kinase 2-A	UCK2	2.62143	0.000698958	4518	20	2.62532e-148	97.54
680	GFIS01021603.1	potassium channel, two pore domain subfamily K, member 1	KCNK1	2.61872	0.000238015	4035	20	8.16271e-40	90.48
681	GFIS01069025.1	transcriptional regulator ATRX-like	ATRX	2.61761	0.00539752	2304	20	1.46136e-45	59.77
682	GFIS01058662.1	protein disulfide-isomerase A5-like	PDIA5	2.61168	0.00134657	5986	20	0	94.56
683	GFIS01065223.1	stromal cell-derived factor 1-like	CXCL12	2.60693	0.000695052	7658	20	5.38079e-45	95.4
684	GFIS01005358.1	ragulator complex protein LAMTOR4	LAMTOR4	2.60409	0.00210833	2045	20	7.29485e-71	95.41
685	GFIS01069637.1	Transmembrane emp24 domain-containing protein 3	TMED3	2.60397	0.000449404	1046	20	0	84.86
686	GFIS01008812.1	sphingomyelin phosphodiesterase 3	SMPD3	2.597	0.000741682	1110	12	2.88914e-132	84.42
687	GFIS01007458.1	neuroepithelial cell-transforming gene 1 protein-like	NET1	2.59382	0.00365973	687	20	0	88.7
688	GFIS01008535.1	titin-like	TTN	2.59352	0.000836769	1317	20	0	88.39
689	GFIS01024852.1	A2 protein		2.58851	0.00162044	789	20	2.06917e-41	65.22
690	GFIS01047327.1	myeloid-derived growth factor-like	MYDGF	2.5874	0.00286158	2459	20	6.19033e-23	91.38
691	GFIS01025841.1	codanin-1 isoform X2	CDAN1	2.5865	0.00180889	1752	20	2.78704e-19	74.32
692	GFIS01062080.1	anosmin-1-like	ANOS1	2.58438	0.00220413	940	20	6.13306e-64	87.9
693	GFIS01005219.1	sialin-like	SLC17A5	2.58359	0.00309526	902	2	1.84996e-07	70.99
694	GFIS01050845.1	protein lin-7 homolog A	LIN7A	2.58136	0.00343288	2504	20	3.13303e-77	99.93
695	GFIS01007789.1	Uncharacterized LOC		2.58128	0.00427813	526	20	0	81.04
696	GFIS01068151.1	poliovirus receptor homolog	NECTIN2	2.57963	0.000829974	2904	2	3.1444e-11	80.51
697	GFIS01013660.1	Uncharacterized LOC		2.57835	0.000821854	1292	8	0	92.66
698	GFIS01053293.1	TC1-like transposase		2.57712	0.0042893	1239	20	1.292e-58	78.5
699	GFIS01036148.1	protein ERGIC-53-like	LMAN1L	2.57357	0.00475972	2010	20	0	93.51
700	GFIS01008710.1	phosphoprotein associated with glycosphingolipid-enriched microdomains 1-like	PAG1	2.57219	0.00434904	2653	20	0	84.14
701	GFIS01014097.1	bifunctional endo-1,4-beta-xylanase XylA		2.57178	0.00396979	1185	1	8.44784e-19	67.24
702	GFIS01061244.1	immunoglobulin kappa light chain-like	IGL	2.57065	0.00661632	1495	8	5.38955e-23	87.29
703	GFIS01000351.1	endogenous retrovirus group 3 member 1 Env polyprotein-like	ERV3-1	2.5677	0.000644745	4646	20	5.41952e-42	66.88
704	GFIS01007768.1	Foxl2-like protein gene	FOXL2	2.56443	0.00424676	676	2	4.17027e-07	72.87
705	GFIS01059601.1	phospholipase C-like protein 1	PLCL1	2.56122	0.00148732	7508	20	0	91.7
706	GFIS01014624.1	arrestin domain-containing protein 3-like	ARRDC3	2.55981	0.000148655	1053	20	0	84.14
707	GFIS01026885.1	Polyubiquitin	UBC	2.55799	0.00167597	579	20	1.66146e-94	98.7
708	GFIS01069399.1	Transmembrane protein 163	TMEM163	2.55714	0.00461354	1048	20	2.49589e-62	89.83
709	GFIS01011126.1	toll-like receptor 6	TLR6	2.55412	0.00475972	2166	20	9.07619e-174	78.74
710	GFIS01066829.1	zinc metalloproteinase-disintegrin-like lachestatin-2		2.55373	0.00566115	1419	20	0	80.92
711	GFIS01012096.1	Uncharacterized LOC		2.55025	0.00652634	490	1	4.73282e-09	75.79
712	GFIS01064582.1	Uncharacterized LOC		2.549	0.00872072	1550	20	2.80117e-74	81.51
713	GFIS01024560.1	Hormone-sensitive lipase	LIPE	2.5472	0.00783621	1382	20	9.07392e-16	87.48
714	GFIS01072861.1	vaccinia related kinase 3	VRK3	2.54427	0.000591896	1023	20	5.68929e-51	68.7
715	GFIS01058655.1	protein disulfide isomerase family A, member 5	PDIA5	2.54346	0.00820439	1153	1	0.000373977	90.32
716	GFIS01047800.1	Integrator complex subunit 4	INTS4	2.54305	0.00369485	3078	20	0	85.62
717	GFIS01013910.1	zinc transporter ZIP1-like	SLC39A1	2.53963	0.00506862	557	16	0	90.9
718	GFIS01057354.1	non-metastatic cells 1 protein	NME1	2.53504	0.00608887	803	20	9.91638e-79	91.38
719	GFIS01035116.1	RAS guanyl-releasing protein 1	RASGRP1	2.53329	0.0021827	2685	20	1.87213e-81	99.12
720	GFIS01032206.1	apoptosis-associated speck-like protein containing a CARD	PYCARD	2.53135	0.00167597	911	20	2.45851e-73	86.7
721	GFIS01011395.1	WEE1 G2 checkpoint kinase	WEE1	2.52707	0.00289986	1494	20	0	79.1
722	GFIS01014860.1	coactosin-like 1 (Dictyostelium)	COTL1	2.51582	0.0052378	816	20	0	86.81
723	GFIS01058647.1	protein disulfide-isomerase A4-like	PDIA4	2.51178	0.0063754	3957	20	0	92.6
724	GFIS01002084.1	ADP-ribosylation factor-like protein 15	ARL15	2.51151	0.00191466	2567	6	1.03791e-14	72.13
725	GFIS01038491.1	ras and EF-hand domain-containing protein homolog	RASEF	2.50951	0.00769003	1858	20	0	80.27
726	GFIS01022375.1	calpastatin 2	CAST	2.50751	0.00479368	3586	20	0	96.64
727	GFIS01026695.1	tumor necrosis factor receptor superfamily member 9-like	TNFRSF9	2.49438	0.00797	3382	20	6.55698e-173	80.47
728	GFIS01052811.1	GRAM domain-containing protein 1A-like	GRAMD1A	2.49283	0.00414074	2205	20	0	90.53
729	GFIS01057967.1	MHC class II beta chain	HLA-DPB2	2.49162	0.00307376	1486	20	1.41369e-53	60.04
730	GFIS01054497.1	Protein-lysine 6-oxidase	LOX	2.48775	0.00113111	2911	20	0	89.19
731	GFIS01015063.1	cyclic AMP-responsive element-binding protein 3-like protein 2	CREB3L2	2.48154	0.00412333	3223	20	0	87.84
732	GFIS01055967.1	heterogeneous nuclear ribonucleoprotein M-like isoform X2	HNRNPM	2.47865	0.00133795	1598	20	3.61532e-112	89.68
733	GFIS01014828.1	glutamine--fructose-6-phosphate aminotransferase	GFPT1	2.47624	0.000661742	1448	20	0	77.97
734	GFIS01016154.1	Mast cell protease 2	CMA1	2.4748	0.00336451	1495	20	3.49612e-157	80.79
735	GFIS01048473.1	RCSD domain containing 1	RCSD1	2.47022	0.00759229	3244	20	9.52167e-117	74
736	GFIS01008398.1	Kinase D-interacting substrate of 220 kDa-like	KIDINS220	2.46849	0.00167846	819	20	0	89.41
737	GFIS01021090.1	glutathione peroxidase 3-like	GPX3	2.46569	0.00616822	3930	20	3.99618e-133	86.55
738	GFIS01003287.1	lipopolysaccharide-binding protein-like	LBP	2.46489	0.00653179	1521	20	1.43708e-74	82.37
739	GFIS01068352.1	SWAP switching B-cell complex subunit 70	SWAP70	2.46334	0.00658505	2266	20	0	94.74
740	GFIS01061760.1	Ras-related protein Rab-31	RAB31	2.46313	0.00354905	832	20	9.85078e-114	86.25
741	GFIS01018522.1	FAM55C	NXPE3	2.46189	0.00240698	2025	20	5.12803e-20	56.24
742	GFIS01034346.1	nitric oxide synthase interacting protein	NOSIP	2.4566	0.00683213	3599	20	0	94.44
743	GFIS01068500.1	Uncharacterized contig		2.45294	0.00253018	831
744	GFIS01038352.1	scm-like with four MBT domains protein 1	SFMBT1	2.45187	0.00336946	3699	20	0	95.38
745	GFIS01029848.1	proline-rich transmembrane protein 1-like	PRRT1	2.45016	0.00526219	1460	20	6.81131e-88	87.41
746	GFIS01019476.1	scavenger receptor cysteine-rich type 1 protein M130-like	CD163	2.44884	0.00263028	981	6	3.87319e-14	85.62
747	GFIS01008216.1	Uncharacterized LOC		2.44611	0.00227338	513	8	2.03099e-136	87.85
748	GFIS01018535.1	hepatocyte cell adhesion molecule-like isoform X2	HEPACAM	2.43804	0.00202194	3435	20	0	75.75
749	GFIS01065098.1	protein transport protein Sec61 subunit gamma-like	SEC61G	2.43588	0.00614284	1110	20	4.81032e-16	96.68
750	GFIS01068173.1	PRELI domain-containing protein 1	PRELID1	2.43547	0.00888242	1516	1	5.74202e-07	55.26
751	GFIS01011934.1	TCDD-inducible poly(ADP-ribose) polymerase	TIPARP	2.43294	0.000992716	996	9	1.17565e-98	83.92
752	GFIS01020348.1	Hydroxyacylglutathione hydrolase	HAGH	2.43214	0.00658505	2419	20	7.11535e-43	75.18
753	GFIS01065633.1	serine palmitoyltransferase 2-like	SPTLC2	2.42462	0.00424676	2574	20	0	79.97
754	GFIS01065719.1	SH3 domain containing kinase binding protein 1	SH3KBP1	2.42324	0.00318963	1685	20	0	96.52
755	GFIS01051377.1	Down syndrome cell adhesion molecule-like protein 1 homolog	DSCAML1	2.4189	0.00968861	2210	1	4.29454e-19	77.14
756	GFIS01043079.1	cyclic AMP-responsive element-binding protein 3	CREB3	2.41859	0.000420585	2714	20	0	82.47
757	GFIS01026240.1	succinate-semialdehyde dehydrogenase, mitochondrial-like	ALDH5A1	2.41801	0.00140968	1807	20	0	85.27
758	GFIS01036984.1	MAP7 domain-containing protein 1-like	MAP7D1	2.415	0.00428376	2772	20	0	89.97
759	GFIS01009557.1	myosin-9-like	MYH9	2.41455	0.00726387	2218	20	0	78.95
760	GFIS01064666.1	POU domain, class 2, transcription factor 2-like	POU2F2	2.4134	0.00724089	3726	20	0	81.18
761	GFIS01011889.1	Lck interacting transmembrane adaptor 1	LIME1	2.40813	0.00569122	1231	20	0	78.22
762	GFIS01045238.1	beta-1,3-galactosyl-O-glycosyl-glycoprotein beta-1,6-N-acetylglucosaminyltransferase 4-like	GCNT1	2.40681	0.000826618	2058	20	0	92.47
763	GFIS01009624.1	F-box protein 38	FBXO38	2.40596	0.00627123	1275	20	0	94.53
764	GFIS01071338.1	ubiquitin fold modifier 1	UFM1	2.40455	0.00762131	457	20	5.9713e-31	94.73
765	GFIS01033811.1	regulator of cell cycle RGCC-like	RGCC	2.40267	0.00204475	941	20	5.72972e-55	81.63
766	GFIS01006486.1	lipase member H-like	LIPH	2.39445	0.00541865	1412	20	0	91.89
767	GFIS01012645.1	sortilin-related receptor-like	SORL1	2.38887	0.00434217	3237	20	0	83.9
768	GFIS01046218.1	thymocyte selection associated family member 2	THEMIS2	2.38837	0.0032743	4592	20	0	90.02
769	GFIS01050152.1	ETS translocation variant 4-like	ETV4	2.3816	0.00697585	2055	20	2.3052e-175	92.11
770	GFIS01074574.1	Zinc finger CCCH-type with G patch domain-containing protein	ZGPAT	2.37972	0.000363255	1935	20	6.67636e-61	89.48
771	GFIS01043346.1	protein canopy homolog 2-like	CNPY2	2.37447	0.00847302	1217	20	4.33195e-130	94.11
772	GFIS01009708.1	cysteine-rich with EGF-like domain protein 2	CRELD2	2.36946	0.00383501	765	20	0	89.46
773	GFIS01038069.1	baculoviral IAP repeat containing 2	BIRC2	2.3658	0.00195171	2806	20	0	96.65
774	GFIS01034594.1	leucine-rich repeat-containing protein 15-like	LRRC15	2.36579	0.00439258	2401	20	0	85.05
775	GFIS01057755.1	ST6 beta-galactosamide alpha-2,6-sialyltranferase 2	ST6GAL2	2.36575	0.00783621	2731	20	0	79.22
776	GFIS01012230.1	CDK2-associated and cullin domain-containing protein 1-like	CACUL1	2.36463	0.00576765	718	20	1.72762e-12	78.85
777	GFIS01003585.1	butyrophilin subfamily 1 member A1-like	BTN1A1	2.35965	0.00977767	2317	20	2.04846e-152	73.8
778	GFIS01071117.1	ras-related protein M-Ras	MRAS	2.35153	0.00251403	1297	20	0	91.94
779	GFIS01070187.1	tyrosine phosphatase type IVA 2	PTP4A2	2.35018	0.000462493	497	20	6.00356e-143	80.1
780	GFIS01068089.1	E3 ubiquitin-protein ligase RBBP6-like	RBBP6	2.35009	0.00902377	1921	1	7.49888e-10	75
781	GFIS01031175.1	interferon alpha/beta receptor 1a-like	IFNAR1	2.3482	0.00576765	3368	20	0	91.46
782	GFIS01012784.1	CDC42 small effector protein 2	CDC42SE2	2.34608	0.000691971	939	20	0	84.63
783	GFIS01011773.1	steroid hormone receptor ERR1	ESRRA	2.34531	0.00556973	2071	20	0	89.89
784	GFIS01002724.1	Ornithine decarboxylase antizyme 2	OAZ2	2.34499	0.0035196	2050	20	2.76738e-52	73.05
785	GFIS01052603.1	dual specificity protein phosphatase 10-like	DUSP10	2.34116	0.00814091	2566	20	0	91.02
786	GFIS01024475.1	leucine-rich glioma-inactivated protein 1	LGI1	2.33805	0.00201822	4429	20	0	95.25
787	GFIS01015461.1	Interleukin-3 receptor class 2 subunit beta	CSF2RB	2.33751	0.00210549	5375	20	0	92.66
788	GFIS01015274.1	interferon gamma receptor 1a	IFNGR1	2.33108	0.00383501	2815	20	0	74.51
789	GFIS01048355.1	derlin-2	DERL2	2.3265	0.00985784	3204	20	2.34152e-172	94.75
790	GFIS01061421.1	chromobox protein homolog 2-like	CBX2	2.32296	0.00824546	1279	1	7.018e-06	82.35
791	GFIS01074126.1	transmembrane protein 184B-like	TMEM184B	2.31718	0.00859489	2316	20	4.91314e-48	93.84
792	GFIS01054454.1	MTOR associated protein, LST8 homolog	MLST8	2.31631	0.00858782	1624	20	2.92795e-157	77.04
793	GFIS01052955.1	serine/threonine-protein kinase PAK 3	PAK3	2.31264	0.00890131	2369	20	0	84.54
794	GFIS01022682.1	interleukin-12 subunit beta-like	IL12B	2.31085	0.00882536	1227	20	0	76.53
795	GFIS01013787.1	class E basic helix-loop-helix protein 40-like	BHLHE40	2.30845	0.00424676	2946	20	0	87.17
796	GFIS01061740.1	Acidic leucine-rich nuclear phosphoprotein 32 family member B	ANP32B	2.30403	0.00879679	6791	20	2.99255e-71	92.93
797	GFIS01052660.1	forkhead box protein O3-like	FOXO3	2.30209	0.00688587	3859	20	7.90493e-115	89.96
798	GFIS01007625.1	EH domain-containing protein 2-like	EHD2	2.30159	0.0021927	1072	3	0.00013057	64.34
799	GFIS01051528.1	peroxisome proliferator-activated receptor gamma coactivator 1-beta	PPARGC1B	2.30085	0.00392535	1124	20	0	88.05
800	GFIS01011553.1	beta-1,4-mannosyl-glycoprotein 4-beta-N-acetylglucosaminyltransferase-like	MGAT3	2.29927	0.00101507	516	20	3.71493e-19	76.34
801	GFIS01011819.1	Uncharacterized LOC		2.29866	0.00807441	1303	20	7.49729e-166	82.37
802	GFIS01036093.1	selenoprotein M-like	SELM	2.29765	0.00518494	2743	20	2.34253e-72	92.64
803	GFIS01073506.1	Xaa-Pro aminopeptidase 1	XPNPEP1	2.29756	0.00322094	1703	20	3.05146e-144	98.29
804	GFIS01065353.1	interferon alpha/beta receptor 2-like	IFNAR2	2.29417	0.00851515	1410	18	1.49428e-10	79.16
805	GFIS01069303.1	histone-lysine N-methyltransferase 2A-like	KMT2A	2.29262	0.00140509	2049	20	0	92.54
806	GFIS01022907.1	Spectrin beta chain	SPTB	2.29119	0.000718748	2880	20	1.51742e-71	98
807	GFIS01047742.1	Heterogeneous nuclear ribonucleoprotein L	HNRNPL	2.28808	0.0080569	3223	20	7.23473e-157	96.18
808	GFIS01054621.1	MAP6 domain-containing protein 1	MAP6D1	2.28576	0.00244492	1976	20	0	82.06
809	GFIS01031831.1	spermatogenesis-associated serine-rich protein 2-like	SPATS2	2.275	0.00986752	4363	20	0	87.44
810	GFIS01019948.1	globoside alpha-1,3-N-acetylgalactosaminyltransferase 1-like	GBGT1	2.2711	0.00823211	1491	20	0	88.76
811	GFIS01015216.1	Pantothenate kinase 2, mitochondrial precursor	PANK2	2.26482	0.00723019	3723	20	0	88.83
812	GFIS01013704.1	unconventional myosin-IXb-like	MYO9B	2.26366	0.00132002	1309	20	0	91.46
813	GFIS01057601.1	notch-regulated ankyrin repeat-containing protein A-like	NRARP	2.26316	0.00630119	894	20	2.63309e-144	80.71
814	GFIS01003018.1	B-cell CLL/lymphoma 7 protein family member B	BCL7B	2.26073	0.0042893	2663	20	0	79.85
815	GFIS01052273.1	probable E3 ubiquitin-protein ligase	TRIM8	2.25859	0.00428551	793	20	0	79.3
816	GFIS01009777.1	BCL2-like 11 (apoptosis facilitator)	BCL2L11	2.25022	0.00691641	3168	20	1.00725e-38	84.37
817	GFIS01072788.1	vaccinia related kinase 3	VRK3	2.24827	0.00931332	1277	20	1.8979e-56	85.33
818	GFIS01074511.1	anaphase-promoting complex subunit 1-like	ANAPC1	2.24276	0.00257279	2055	20	4.58486e-25	82.94
819	GFIS01018055.1	aminoacyl tRNA synthase complex-interacting multifunctional protein 1-like	AIMP1	2.23914	0.00984711	1341	20	1.63216e-20	78.41
820	GFIS01008320.1	SWI/SNF complex subunit SMARCC1-like	SMARCC1	2.23148	0.00234795	1320	20	0	83.65
821	GFIS01011734.1	beta-adrenergic receptor kinase 2	GRK3	2.22855	0.00442915	1583	20	4.76921e-49	73.4
822	GFIS01012300.1	tectonin beta-propeller repeat-containing protein 2-like	TECPR2	2.22627	0.00578143	1741	20	0	85.95
823	GFIS01071789.1	Vasoactive intestinal polypeptide receptor 1	VIPR1	2.22397	0.00769528	2340	20	5.45225e-93	84.5
824	GFIS01041659.1	PDZ and LIM domain protein 5-like isoform X2	PDLIM5	2.22201	0.00841562	3713	20	9.15144e-60	81.51
825	GFIS01071328.1	Uncoupling protein 2A	UCP2	2.2194	0.00639263	727	20	2.51435e-36	97.5
826	GFIS01071415.1	coiled-coil domain containing 108	CFAP65	2.21311	0.00587415	1037	20	0	90.09
827	GFIS01001680.1	ras-related protein Rab-40B-like	RAB40B	2.20777	0.0080569	1628	4	1.59789e-12	76.67
828	GFIS01052635.1	KIAA1462 ortholog	JCAD	2.20647	0.00724089	1507	20	0	76.18
829	GFIS01007934.1	calcium/calmodulin-dependent protein kinase type II delta chain	CAMK2D	2.20184	0.0003261	1281	20	0	86.94
830	GFIS01057950.1	olfactomedin-like 3	OLFML3	2.19506	0.00681918	1785	20	0	92.04
831	GFIS01014824.1	coatomer subunit zeta-1-like	COPZ1	2.19037	0.00825001	1327	20	1.51974e-15	99.88
832	GFIS01065427.1	solute carrier family 45 member 4	SLC45A4	2.18942	0.00354905	2228	20	2.86797e-85	78.09
833	GFIS01009286.1	IQ calmodulin-binding motif-containing protein 1-like	IQCB1	2.18793	0.00934858	446	2	3.43835e-11	100
834	GFIS01025637.1	zinc finger protein Gfi-1b-like	GFI1B	2.18741	0.00534928	1542	3	3.59676e-09	79.22
835	GFIS01066827.1	protein bicaudal D homolog 2-like	BICD2	2.17807	0.00622789	880	20	0	85.6
836	GFIS01009733.1	C21orf62-like protein	C21orf62	2.17417	0.00650588	880	20	3.86436e-28	78.53
837	GFIS01030464.1	A-kinase anchor protein 9-like	AKAP9	2.1722	0.00298953	1915	20	1.19248e-148	88.9
838	GFIS01074214.1	Transmembrane protein 263	TMEM263	2.16628	0.00753399	2789	20	5.06753e-46	90.9
839	GFIS01057841.1	Nuclear transport factor 2	NUTF2	2.15683	0.00668627	955	20	9.44314e-64	81.7
840	GFIS01021338.1	histone H3.3	H3F3A	2.15002	0.00578143	2448	20	1.22056e-84	100
841	GFIS01014362.1	Uncharacterized LOC		2.14368	0.00699861	2103	14	0	85
842	GFIS01011176.1	Insulin receptor substrate 2-B	IRS2	2.14128	0.00739007	1306	20	3.41486e-151	83.52
843	GFIS01010696.1	G protein-activated inward rectifier potassium channel 1	KCNJ5	2.13338	0.00487858	859	20	3.77131e-09	76.42
844	GFIS01049692.1	DENN domain-containing protein 5A-like	DENND5A	2.13156	0.00509154	623	20	0	94.26
845	GFIS01001003.1	Fructose-bisphosphate aldolase A	ALDOA	2.12726	0.00335655	977	2	5.77246e-10	85.71
846	GFIS01047026.1	putative nuclease HARBI1	HARBI1	2.12712	0.00463515	2445	20	1.87986e-118	94.32
847	GFIS01066614.1	thyroid hormone receptor beta	THRB	2.11547	0.00399658	2002	2	0.000119422	70.66
848	GFIS01009279.1	importin subunit alpha-4	KPNA3	2.10977	0.00658505	1766	20	1.98096e-130	84.75
849	GFIS01004923.1	Choline/ethanolaminephosphotransferase 1	CEPT1	2.09154	0.00661632	633	17	0	86.97
850	GFIS01050504.1	glucosidase 2 subunit beta-like	PRKCSH	2.0901	0.00733592	957	9	0.000162705	84.72
851	GFIS01028348.1	NYNRIN	NYNRIN	2.08325	0.0080569	2406	20	1.91814e-32	69.01
852	GFIS01049797.1	transcription factor 12-like	TCF12	2.06858	0.00558241	726	20	0	95.49
853	GFIS01049650.1	spectrin repeat containing, nuclear envelope 1	SYNE1	2.06829	0.00484053	3105	20	3.05477e-12	97.7
854	GFIS01004533.1	G1/S-specific cyclin-D1	CCND1	2.06758	0.00506766	2679	20	2.48854e-93	81.57
855	GFIS01074498.1	ras-related GTP-binding protein C	RRAGC	2.06674	0.0085871	1636	8	0.000224952	72.33
856	GFIS01066748.1	sphingomyelin phosphodiesterase 3-like	SMPD3	2.06071	0.00849369	4002	20	0	89.56
857	GFIS01064705.1	protein eva-1 homolog B-like	EVA1B	2.05532	0.00800188	1416	3	2.49941e-07	76.09
858	GFIS01007571.1	E3 ubiquitin-protein ligase DTX3L-like	DTX3L	2.0452	0.00703776	1244	20	3.05258e-69	83.37
859	GFIS01044321.1	cytochrome c oxidase subunit 5B	COX5B	2.03206	0.00890131	882	20	2.34797e-81	96.33
860	GFIS01066779.1	SET and MYND domain containing 1b	SMYD1	2.0232	0.00607617	1410	2	6.58256e-06	86.04
861	GFIS01025678.1	arachidonate 5-lipoxygenase	ALOX5	2.01285	0.0074725	1031	20	0	76.14
862	GFIS01065157.1	Deoxyribonuclease gamma precursor	DNASE1L3	2.01071	0.00968861	1082	2	1.02834e-09	90.77
863	GFIS01002854.1	leucine rich repeats and calponin homology domain containing 2 (lrch2)	LRCH2	1.95763	0.0072313	1411	20	1.29754e-36	95.94
864	GFIS01016467.1	Daple-like protein	CCDC88C	1.94123	0.00691641	1180	1	0.000903541	87.1
865	GFIS01040894.1	spectrin beta chain, non-erythrocytic 1	SPTBN1	-1.95119	0.00607617	10385	20	0	92.56
866	GFIS01026975.1	isocitrate dehydrogenase [NADP] cytoplasmic	NADP	-1.96047	0.00957473	2335	20	2.0202e-106	72.44
867	GFIS01039815.1	potassium voltage-gated channel subfamily KQT member 5-like	KCNQ5	-1.97593	0.00911588	4362	20	0	91.04
868	GFIS01069004.1	TGF-beta receptor type-1-like	TGFBR1	-2.02814	0.00507195	2040	20	1.19523e-164	98.51
869	GFIS01000144.1	ATP-binding cassette, sub-family A (ABC1), member 1B	ABCB1	-2.03194	0.00782209	8225	20	0	95.8
870	GFIS01059531.1	1-acyl-sn-glycerol-3-phosphate acyltransferase gamma	AGPAT3	-2.04219	0.00383673	747	20	4.52907e-53	98.16
871	GFIS01049142.1	V-set immunoregulatory receptor (vsir)	VSIR	-2.04704	0.00650913	3758	20	1.2593e-74	89.51
872	GFIS01010369.1	Ras-related protein Rab-37	RAB37	-2.06972	0.00797	2832	20	0	88.49
873	GFIS01018578.1	Fatty acid-binding protein, heart	FABP3	-2.11449	0.00775139	666	20	2.48055e-92	95.92
874	GFIS01012406.1	transcription factor EB-like	TFEB	-2.11521	0.00619428	1216	20	3.56599e-116	93.42
875	GFIS01050476.1	transcription factor 7-like 2	TCF7L2	-2.12052	0.00578028	2470	20	0	98.26
876	GFIS01032164.1	cyclin and CBS domain divalent metal cation transport mediator 3	CNNM3	-2.13226	0.00370365	4128	20	0	94.38
877	GFIS01042174.1	nidogen-1-like	NID1	-2.13316	0.00285905	3780	20	0	84.04
878	GFIS01025335.1	G-protein coupled receptor 4-like	GPR4	-2.1346	0.00977846	1979	20	0	87.29
879	GFIS01060147.1	Uncharacterized contig		-2.13526	0.00953482	2622
880	GFIS01068996.1	TGF-beta receptor type-1-like	TGFBR1	-2.14549	0.00210833	2183	20	0	97.47
881	GFIS01043249.1	sodium-coupled neutral amino acid transporter 3-like	SLC38A3	-2.14562	0.00384393	5400	20	1.2195e-133	95.34
882	GFIS01034076.1	neuroblast differentiation-associated protein AHNAK-like	AHNAK	-2.15454	0.00661632	3345	20	0	73.89
883	GFIS01036632.1	rap1 GTPase-activating protein 2-like	RAP1GAP2	-2.16936	0.00305586	2483	20	0	89.42
884	GFIS01039037.1	chloride channel protein 2-like	CLCN2	-2.17358	0.00691641	3052	20	0	94.38
885	GFIS01043977.1	rho guanine nucleotide exchange factor 1-like	ARHGEF1	-2.17837	0.00616568	5472	20	0	84.08
886	GFIS01042894.1	P2Y purinoceptor 8	P2RY8	-2.18015	0.00455952	3320	20	0	90.41
887	GFIS01000170.1	ATP-binding cassette sub-family D member 3	ABCD3	-2.18407	0.00274186	2758	20	1.41194e-94	99.6
888	GFIS01052035.1	apelin	APLN	-2.20039	0.00882536	5236	20	1.36e-31	83.7
889	GFIS01071526.1	ubiquitin carboxyl-terminal hydrolase 32-like	USP32	-2.20233	0.00924948	4152	20	0	86.22
890	GFIS01043260.1	solute carrier organic anion transporter family member 2B1-like	SLCO2B1	-2.20426	0.00156293	1818	20	0	95.67
891	GFIS01039691.1	Tumor necrosis factor alpha-induced protein 8-like protein 3	TNFAIP8L3	-2.20703	0.00767953	2975	20	2.70607e-118	95.15
892	GFIS01026309.1	prolactin-releasing peptide receptor-like	PRLHR	-2.2177	0.00289759	3273	20	0	94.03
893	GFIS01047940.1	solute carrier family 22 member 13-like	SLC22A13	-2.23019	0.00240392	3079	20	0	85.33
894	GFIS01041708.1	cGMP-dependent protein kinase 1-like	PRKG1	-2.23212	0.00517554	2514	20	5.8632e-82	79.52
895	GFIS01044936.1	E3 ubiquitin-protein ligase ZNRF2-like	ZNRF2	-2.23706	0.00696791	2094	20	4.52625e-114	82.34
896	GFIS01047479.1	cholesterol 24-hydroxylase-like	CYP46A1	-2.24081	0.0095307	3571	20	0	88.02
897	GFIS01024798.1	Leukotriene A-4 hydrolase	LTA4H	-2.24988	0.00274837	1289	20	0	98.14
898	GFIS01053791.1	zinc finger protein GLIS2-like	GLIS2	-2.25941	0.00889675	3184	20	8.02993e-10	89.78
899	GFIS01021925.1	High mobility group protein B3	HMGB3	-2.25951	0.00849369	2512	20	1.24623e-123	90.95
900	GFIS01001808.1	androgen receptor beta	AR	-2.27301	0.00294952	3846	20	0	87.47
901	GFIS01060568.1	transmembrane protein 86A (tmem86a)	TMEM86A	-2.28345	0.00289759	2727	20	1.1473e-154	76.97
902	GFIS01061561.1	rho-related BTB domain-containing protein 2-like	RHOBTB2	-2.28587	0.00670902	3836	20	0	81.22
903	GFIS01064185.1	radical S-adenosyl methionine domain containing 2	RSAD2	-2.30359	0.0061219	1551	20	0	91.55
904	GFIS01029649.1	C-type lectin domain family 4 member M-like	CLEC4M	-2.30484	0.00325068	1682	20	7.18803e-160	72.71
905	GFIS01055202.1	microsomal glutathione S-transferase 1-like	MGST1	-2.30636	0.0093149	1096	20	9.86719e-93	90.91
906	GFIS01071993.1	Uncharacterized contig		-2.32537	0.00175819	3221
907	GFIS01053823.1	Sodium bicarbonate cotransporter 3-like	SLC4A7	-2.33499	0.00480945	4277	20	0	96.66
908	GFIS01032518.1	protein NDRG1	NDRG1	-2.34025	0.00849369	3853	20	6.12975e-176	96.52
909	GFIS01055692.1	myelin protein zero-like protein 2	MPZL2	-2.34484	0.0022095	3964	20	2.70244e-131	82.48
910	GFIS01035092.1	prickle-like protein 1	PRICKLE1	-2.34503	0.00607617	2903	20	0	91.08
911	GFIS01014872.1	cytochrome c oxidase subunit 4 isoform 2,	COX4I2	-2.34571	0.00446152	1834	20	1.6749e-150	93.37
912	GFIS01040784.1	OX-2 membrane glycoprotein-like	CD200	-2.3574	0.00262702	2102	20	0	82.94
913	GFIS01028300.1	carnitine palmitoyltransferase 1B	CPT1A	-2.37113	0.00691641	4337	20	0	95.74
914	GFIS01020605.1	Ral guanine nucleotide dissociation stimulator	RALGDS	-2.37188	0.00360596	2290	20	1.37889e-45	78.92
915	GFIS01060657.1	PTC7 protein phosphatase homolog	PPTC7	-2.37306	0.00315834	5103	20	2.10525e-59	96.04
916	GFIS01029845.1	NACHT, LRR and PYD domains-containing protein 3	NLRP3	-2.37552	0.00818595	1825	20	0	96.82
917	GFIS01074223.1	tumor necrosis factor receptor superfamily member 14-like	TNFRSF14	-2.37586	0.00126063	993	20	2.47764e-38	70.29
918	GFIS01047060.1	melanoma antigen recognized by T-cells 1	MLANA	-2.37673	0.000780182	1170	20	1.48316e-41	88.5
919	GFIS01002801.1	Barrier-to-autointegration factor B	BANF1	-2.38088	0.00661632	4781	20	8.22781e-86	77.79
920	GFIS01074196.1	putative transmembrane protein INAFM2	INAFM2	-2.3853	0.00644024	2066	20	1.08438e-150	90.01
921	GFIS01070663.1	Tetratricopeptide repeat domain 17	TTC17	-2.39689	0.00581687	707	20	2.11038e-85	92.83
922	GFIS01006940.1	collagen type VI alpha 3 chain	COL6A3	-2.4	0.00180889	5093	20	0	88.34
923	GFIS01039930.1	1-acylglycerol-3-phosphate O-acyltransferase ABHD5-like	ABHD5	-2.40135	0.00180889	3164	20	3.41441e-169	91.11
924	GFIS01065325.1	selenoprotein P, plasma, 1	SELENOP	-2.40578	0.0048796	4275	20	4.70187e-43	75.22
925	GFIS01018573.1	Fatty acid-binding protein	FABP5	-2.40625	0.000756746	460	20	1.03824e-52	96.05
926	GFIS01061195.1	Uncharacterized contig		-2.40993	0.000681179	751
927	GFIS01035396.1	disintegrin and metalloproteinase domain-containing protein 22-like	ADAM22	-2.41416	0.00463515	4588	20	0	94.55
928	GFIS01046889.1	transmembrane protein 88-like	TMEM88	-2.42256	0.00426632	1299	20	1.13287e-73	83.87
929	GFIS01015699.1	Cubilin	CUBN	-2.44745	0.00646967	11579	20	0	90.52
930	GFIS01036193.1	Calmodulin-regulated spectrin-associated protein 2	CAMSAP2	-2.45436	0.00576765	5155	20	0	88.13
931	GFIS01008966.1	Uncharacterized contig		-2.45722	0.0091738	212
932	GFIS01069092.1	Thrombospondin-3a	THBS3	-2.45839	0.000100948	3975	20	0	95.45
933	GFIS01056860.1	pro-interleukin-16-like	IL16	-2.47077	0.00741811	1334	19	5.00304e-48	49.41
934	GFIS01052620.1	rho-related GTP-binding protein Rho6-like	RND1	-2.48123	0.00439258	977	20	0	78.02
935	GFIS01015846.1	C-X-C chemokine receptor type 3-like	CXCR3	-2.49604	0.00034532	1736	20	0	90.81
936	GFIS01013171.1	single-stranded DNA-binding protein 2	SSBP2	-2.4987	0.00105175	5615	20	3.88223e-165	98.04
937	GFIS01026744.1	corticosteroid 11-beta-dehydrogenase isozyme 2-like	HSD11B2	-2.50621	0.00424254	1668	20	7.8781e-74	90.07
938	GFIS01033254.1	receptor-type tyrosine-protein phosphatase V-like	PTPRVP	-2.51739	0.000404486	2743	20	0	87.98
939	GFIS01057427.1	epidermal growth factor receptor substrate 15-like	EPS15L1	-2.5188	0.00111723	4635	2	0.000952676	100
940	GFIS01040697.1	SUN domain-containing protein 1	SUN1	-2.5355	0.00161671	3605	20	0	95.89
941	GFIS01064554.1	Solute carrier family 22 member 18	SLC22A18	-2.53919	0.000202253	3355	20	3.15429e-61	68.23
942	GFIS01018128.1	Eyes absent homolog 1	EYA1	-2.54409	0.00234366	2538	20	0	92.87
943	GFIS01042723.1	sterile alpha motif domain-containing protein 9-like	SAMD9L	-2.54504	0.00157116	5714	20	0	88.37
944	GFIS01048519.1	CLOCK-interacting pacemaker-like	CIPC	-2.56657	0.00750807	3757	20	1.32824e-156	84.52
945	GFIS01026423.1	Mx3 protein	MX2	-2.57613	0.00524259	2640	20	0	94.51
946	GFIS01053561.1	lymphatic vessel endothelial hyaluronic acid receptor 1-like	LYVE1	-2.577	0.000699762	1492	20	2.94185e-148	75.18
947	GFIS01065879.1	Uncharacterized LOC		-2.57896	1.53587e-05	1590	8	3.48849e-48	70.34
948	GFIS01006943.1	collagen alpha-1(VII) chain-like	COL7A1	-2.58563	0.00116251	3057	20	0	93.48
949	GFIS01008909.1	Uncharacterized contig		-2.58575	0.00627123	358
950	GFIS01040565.1	Uncharacterized contig		-2.59108	0.00764467	1917
951	GFIS01000065.1	alpha-2Db adrenergic receptor-like	ADRA2B	-2.61285	0.000655813	1763	20	0	92.54
952	GFIS01044303.1	sodium-coupled neutral amino acid transporter 4-like	SLC38A4	-2.6206	0.00845038	4601	20	0	94.54
953	GFIS01055645.1	multiple PDZ domain protein-like	MPDZ	-2.62457	0.00209768	6344	20	0	92.75
954	GFIS01041129.1	lymphocyte G0/G1 switch protein 2	G0S2	-2.6329	0.00889675	995	20	9.74103e-72	88.93
955	GFIS01044623.1	S-adenosylmethionine synthase isoform type-1	MAT1A	-2.63985	0.000664082	2570	20	7.80598e-118	98.63
956	GFIS01045265.1	rho GTPase-activating protein 20-like	ARHGAP20	-2.65005	0.000313591	5341	20	0	87.64
957	GFIS01029924.1	E3 ubiquitin-protein ligase RNF213-like	RNF213	-2.6523	0.00283601	2331	20	0	75.29
958	GFIS01056711.1	Uncharacterized LOC		-2.66135	0.00167846	203	20	1.10609e-12	71.73
959	GFIS01037459.1	matrix metalloproteinase-28-like	MMP28	-2.66224	0.00872072	2369	20	0	87.51
960	GFIS01028297.1	carnitine palmitoyltransferase 1B (muscle)	CPT1B	-2.66843	0.00225735	3098	20	0	95.65
961	GFIS01072102.1	vitamin D3 receptor A	VDR	-2.67694	0.00522243	4998	7	1.16691e-14	77.14
962	GFIS01034160.1	probable E3 ubiquitin-protein ligase HERC6	HERC6	-2.67855	0.00661632	1259	20	0	88
963	GFIS01008228.1	Uncharacterized contig		-2.68632	0.00695727	1033
964	GFIS01017137.1	elongation factor 2-like	EEF2	-2.68803	0.0021927	3060	20	0	98.5
965	GFIS01005266.1	Acyl-CoA 6-desaturase	FADS2	-2.68853	0.00263628	1372	20	1.58113e-25	74.05
966	GFIS01026211.1	Uncharacterized contig		-2.69844	0.00227338	1497
967	GFIS01058778.1	phosphoethanolamine N-methyltransferase 3-like	PEMT	-2.7001	0.00369485	1118	20	1.16124e-86	83.61
968	GFIS01013961.1	pro-interleukin-16-like	IL16	-2.71908	0.000382444	705	16	2.30925e-49	80.52
969	GFIS01015587.1	riboflavin transporter 2-like	SLC52A3	-2.72403	0.00168994	1139	20	0	86.17
970	GFIS01028464.1	cytoplasmic polyadenylation element-binding protein 4-like	CPEB4	-2.73252	0.006736	2192	20	1.25268e-176	97.25
971	GFIS01004029.1	calcium/calmodulin-dependent protein kinase type II subunit gamma-like	CAMK2G	-2.75941	0.00475972	2223	20	0	96.15
972	GFIS01044678.1	Tc1-like transposon, transposase pseudogene		-2.76004	0.00356009	1511	20	9.00356e-112	74.82
973	GFIS01030986.1	serine/threonine-protein kinase WNK2-like	WNK2	-2.76319	0.000849076	12940	20	0	81.23
974	GFIS01054199.1	EPH receptor A5	EPHA5	-2.76451	0.00539254	4167	20	0	91.93
975	GFIS01032373.1	protein scribble homolog	SCRIB	-2.76909	0.00810318	5968	20	0	97.98
976	GFIS01021875.1	HIRA-interacting protein 3	HIRIP3	-2.77144	0.000420197	1437	1	3.83623e-05	82.35
977	GFIS01071099.1	Polyubiquitin-B	UBB	-2.78404	0.00506862	2177	20	3.09558e-131	98.74
978	GFIS01027680.1	ictacalcin-like		-2.7844	0.000283056	628	20	1.07498e-65	93.79
979	GFIS01001221.1	Angiopoietin-related protein 4	ANGPTL4	-2.78936	0.00620398	2708	20	0	91.27
980	GFIS01032958.1	C-type lectin domain family 4 member M-like	CLEC4M	-2.79022	0.00012191	1996	20	4.85479e-98	72.31
981	GFIS01038132.1	rho-related GTP-binding protein Rho6-like	RND1	-2.79894	0.00155165	2246	20	2.16082e-162	96.17
982	GFIS01046000.1	serine/threonine-protein kinase WNK2-like	WNK2	-2.80173	0.000156103	9901	20	0	95.02
983	GFIS01031760.1	protein tyrosine phosphatase, receptor type, N polypeptide 2	PTPRN2	-2.80752	0.00129329	4501	20	0	91.67
984	GFIS01037445.1	receptor-transporting protein 3-like	RTP3	-2.84021	0.0061219	1078	20	1.18278e-91	78.98
985	GFIS01057503.1	neural proliferation, differentiation and control, 1	NPDC1	-2.84599	0.00614284	990	20	5.94335e-130	81.49
986	GFIS01065676.1	corticosteroid 11-beta-dehydrogenase isozyme 2-like	HSD11B2	-2.85374	0.00108044	410	20	8.15454e-25	60.8
987	GFIS01016752.1	desmoplakin-like	DSP	-2.8581	0.00019759	9482	20	0	85.12
988	GFIS01028340.1	protein phosphatase 1 regulatory subunit 3G-like	PPP1R3G	-2.872	0.00336451	2874	20	0	86.36
989	GFIS01016368.1	type II iodothyronine deiodinase-like	DIO2	-2.87702	0.00759229	1608	1	1.36997e-07	51.72
990	GFIS01048549.1	bone morphogenetic protein receptor type-1B-like	BMPR1B	-2.89503	0.00170857	2923	20	0	94.43
991	GFIS01003745.1	CD209 antigen-like protein A	CLEC4M	-2.89885	0.000254632	3099	20	3.86301e-120	71.57
992	GFIS01047302.1	sodium/potassium/calcium exchanger 4-like	SLC24A4	-2.91078	0.00646638	3677	20	0	94.74
993	GFIS01039810.1	secretogranin III	SCG3	-2.9145	0.00661632	4090	20	0	82.05
994	GFIS01039118.1	E3 ubiquitin-protein ligase RNF213-like	RNF213	-2.92139	0.000633165	5741	20	0	89.14
995	GFIS01002744.1	Uncharacterized contig		-2.93638	0.00359727	1030
996	GFIS01059728.1	corticosteroid 11-beta-dehydrogenase isozyme 2-like	HSD11B2	-2.94921	0.000971773	511	20	1.12997e-18	58.73
997	GFIS01039613.1	unconventional myosin-X-like	MYO10	-2.95225	0.000935321	9416	20	0	88.33
998	GFIS01034194.1	protein unc-13 homolog B-like	UNC13B	-2.95292	0.00623361	3881	20	0	90.81
999	GFIS01041313.1	tomoregulin-1-like	TMEFF1	-2.95347	0.000400705	2438	20	1.08903e-128	91.28
1000	GFIS01073240.1	WAP four-disulfide core domain protein 2	WFDC2	-2.95944	0.00167597	1506	20	8.17252e-127	91.92
1001	GFIS01068492.1	General transcription factor IIF subunit 2	GTF2F2	-2.97609	0.00770411	1213	20	2.88677e-82	92.08
1002	GFIS01067736.1	scavenger receptor class B type I	SCARB1	-2.98328	0.00133795	5463	20	0	96.73
1003	GFIS01007316.1	Uncharacterized LOC		-2.98573	0.00380153	1655	20	0	76.19
1004	GFIS01013289.1	striatin-like	STRN	-2.9963	0.0063978	516	20	5.51345e-17	79.32
1005	GFIS01041150.1	methionine-R-sulfoxide reductase B2	MSRB2	-3.00538	0.00934858	1745	20	6.42473e-129	91.25
1006	GFIS01025308.1	cathepsin B	CTSB	-3.01986	0.000237212	1398	20	0	90.49
1007	GFIS01066512.1	solute carrier family 16 member 4	SLC16A4	-3.02562	2.48494e-05	2945	20	0	88.4
1008	GFIS01055460.1	Collagenase 3	MMP13	-3.04167	0.00293134	3353	20	5.74789e-123	79.92
1009	GFIS01006895.1	collectin sub-family member 11	COLEC11	-3.05434	0.00431915	1442	20	0	95.48
1010	GFIS01060825.1	prominin-2-like	PROM2	-3.05939	0.00670902	4801	20	0	71.66
1011	GFIS01053437.1	interferon-induced very large GTPase 1-like	GVINP1	-3.07001	0.000133001	7267	20	0	92.62
1012	GFIS01008143.1	Uncharacterized contig		-3.07058	0.000759712	2073
1013	GFIS01030467.1	allantoinase, mitochondrial-like		-3.09522	0.000322156	1685	20	0	89.46
1014	GFIS01044331.1	solute carrier family 2, facilitated glucose transporter member 1-like	SLC2A1	-3.09771	0.0050384	4969	20	0	95.34
1015	GFIS01030629.1	von Willebrand factor D and EGF domain-containing protein	VWDE	-3.10187	3.19513e-05	2087	20	2.17309e-140	97.2
1016	GFIS01003596.1	Butyrophilin subfamily 2 member A2	BTN2A2	-3.113	0.00417085	693	20	4.98361e-81	87.02
1017	GFIS01007211.1	Uncharacterized LOC		-3.1213	0.00166257	1012	20	0	85.41
1018	GFIS01069051.1	hematopoietic progenitor cell antigen CD34-like	CD34	-3.13325	0.00544093	1867	20	0	86.46
1019	GFIS01055434.1	melanophilin-like	MLPH	-3.14351	1.42212e-05	1981	20	0	85.44
1020	GFIS01040251.1	alanine aminotransferase 2-like	GPT2	-3.14847	0.0016319	2348	20	0	97.79
1021	GFIS01044540.1	urokinase plasminogen activator surface receptor-like	PLAUR	-3.1799	9.42752e-05	1509	20	2.72092e-119	83.4
1022	GFIS01055201.1	microsomal glutathione S-transferase 1-like	MGST1	-3.18303	0.000156103	608	20	1.48522e-95	90.6
1023	GFIS01033875.1	perforin-1-like	PRF1	-3.18887	1.50978e-05	2364	20	0	91.65
1024	GFIS01013598.1	inactive carboxypeptidase-like protein X2	CPXM2	-3.20333	0.00769003	1651	20	1.97076e-174	76.48
1025	GFIS01036219.1	ras-related protein Rab-38-like	RAB38	-3.22658	0.00972934	914	20	6.07639e-150	97.25
1026	GFIS01015641.1	connective tissue growth factor-like	CCN2	-3.23272	0.00938269	2247	20	0	94.83
1027	GFIS01001607.1	apelin receptor A-like	APLNR	-3.27514	0.000167778	2166	20	0	97.9
1028	GFIS01031492.1	Uncharacterized LOC		-3.27901	0.0059976	2877	20	0	87.49
1029	GFIS01055192.1	monoglyceride lipase	MGLL	-3.28122	3.96786e-05	2320	20	0	93.67
1030	GFIS01034508.1	beta-carotene oxygenase 2b	BCO2	-3.29057	0.00241718	2299	20	0	93.78
1031	GFIS01033302.1	poly [ADP-ribose] polymerase 12-like	PARP12	-3.2916	0.00192245	2451	20	0	82.95
1032	GFIS01045030.1	aldehyde dehydrogenase, mitochondrial-like	ALDH2	-3.29755	0.00370064	537	20	6.66737e-67	95.69
1033	GFIS01065275.1	selenoprotein O-like	SELENOO	-3.29786	0.00521622	3048	20	0	83.41
1034	GFIS01042059.1	tumor necrosis factor receptor superfamily member 11B-like	TNFRSF11B	-3.31979	0.00116251	1407	20	0	79.08
1035	GFIS01066311.1	dermatopontin-like	DPT	-3.32916	0.000400514	1356	20	2.20216e-119	87.32
1036	GFIS01029495.1	sacsin-like	SACS	-3.366	0.00139284	13381	20	0	83.1
1037	GFIS01011683.1	ras/Rap GTPase-activating protein SynGAP-like	SYNGAP1	-3.4081	0.00105175	2288	20	0	83.3
1038	GFIS01051303.1	dual specificity protein phosphatase 8-like	DUSP8	-3.42448	0.00383673	3263	20	0	94.37
1039	GFIS01022367.1	F-BAR and double SH3 domains protein 2-like	FCHSD2	-3.43583	0.000538452	1243	1	1.48434e-06	66.67
1040	GFIS01033138.1	cadherin-6-like	CDH6	-3.43834	1.69673e-05	5606	20	0	93.98
1041	GFIS01015589.1	riboflavin transporter 2	SLC52A3	-3.45558	2.26797e-05	678	20	0	84.37
1042	GFIS01020987.1	G protein-coupled receptor 144	ADGRD2	-3.45919	0.00392533	4809	20	0	93.61
1043	GFIS01067542.1	Protein spire homolog 1	SPIRE1	-3.46277	0.0042893	3288	20	5.5573e-14	90.94
1044	GFIS01037138.1	GTPase IMAP family member 2-like	GIMAP2	-3.4628	0.00335655	1344	20	5.19602e-171	82.86
1045	GFIS01040535.1	guanine nucleotide-binding subunit alpha-12 isoform X2	GNA12	-3.46368	0.00753399	3106	20	3.06811e-44	82.56
1046	GFIS01015603.1	CT054 protein	SLC52A3	-3.46374	7.777e-05	2517	20	0	93.62
1047	GFIS01068099.1	serine/threonine-protein kinase 38-like	STK38	-3.46462	0.000133001	2348	20	7.6021e-45	96.81
1048	GFIS01032964.1	C-type lectin domain family 4 member E	CLEC4E	-3.47798	4.31026e-06	1737	20	8.87276e-98	82.22
1049	GFIS01006945.1	collagen alpha-1(VII) chain	COL7A1	-3.48244	0.00106129	7692	20	0	88.43
1050	GFIS01027369.1	Calsequestrin-1-like	CASQ1	-3.49293	0.000126961	1682	20	4.89852e-152	90.98
1051	GFIS01057347.1	Neuromedin Bb	NMB	-3.49978	8.59004e-06	733	20	5.11971e-62	70.2
1052	GFIS01053639.1	exopolyphosphatase PRUNE1-like	PRUNE1	-3.5215	0.0075128	2771	20	3.01787e-58	93.46
1053	GFIS01010387.1	Uncharacterized contig		-3.54106	0.00190401	2422
1054	GFIS01021715.1	sodium/potassium/calcium exchanger 4-like	SLC24A4	-3.60868	0.000157039	5094	20	2.17884e-74	99.16
1055	GFIS01025717.1	integumentary mucin C.1-like	MUC1	-3.63391	0.00306869	2576	20	2.30519e-107	80.18
1056	GFIS01004289.1	Cathepsin M precursor	CTSD	-3.63938	0.00197134	1257	10	2.37717e-18	62.03
1057	GFIS01052814.1	N-acetylaspartate synthetase-like	NAT8L	-3.64214	0.00246166	5214	20	0	78.83
1058	GFIS01016367.1	type II iodothyronine deiodinase-like	DIO2	-3.68366	0.000367029	2949	20	3.42712e-167	91.55
1059	GFIS01057346.1	Neuromedin Bb	NMB	-3.70357	2.92515e-07	1158	20	1.83004e-79	69.98
1060	GFIS01055050.1	multiple epidermal growth factor-like domains protein 6	MEGF6	-3.71342	0.000420585	3955	20	0	84.5
1061	GFIS01014273.1	Uncharacterized LOC		-3.72491	0.00681918	1418	20	0	95.96
1062	GFIS01004605.1	cyclin-Y-like protein 1	CCNYL1	-3.72904	0.000126961	2743	20	0	96.11
1063	GFIS01059668.1	proteolipid protein 2-like	PLP2	-3.73888	0.00620398	2495	20	8.4423e-53	86.99
1064	GFIS01016620.1	C-type lectin domain family 4 member M-like	CLEC4M	-3.77051	1.24453e-06	825	20	6.37538e-54	86.99
1065	GFIS01020487.1	probable nuclear hormone receptor HR38		-3.77893	0.00383673	2644	20	1.45856e-44	96.59
1066	GFIS01021310.1	V-set and transmembrane domain-containing protein 2	VSTM2A	-3.80242	0.000165613	3713	20	8.15997e-57	78.71
1067	GFIS01001139.1	protein AMBP-like	AMBP	-3.81622	8.15315e-06	1241	20	0	90.19
1068	GFIS01044016.1	urokinase plasminogen activator surface receptor-like	PLAUR	-3.82621	0.00164033	1289	20	1.14546e-117	86.18
1069	GFIS01002751.1	Uncharacterized contig		-3.82926	4.82868e-05	1724
1070	GFIS01037723.1	beta-1,4-N-acetyl-galactosaminyltransferase 4	B4GALNT4	-3.89029	0.00578143	8928	20	0	80.89
1071	GFIS01020978.1	glycoprotein (transmembrane) nmb	GPNMB	-3.89446	3.54596e-06	1696	20	0	81.48
1072	GFIS01006849.1	complement C8 gamma chain	C8G	-3.97836	1.50009e-05	974	20	5.31855e-137	85.92
1073	GFIS01004851.1	CCAAT/enhancer binding protein	CEBPD	-4.00704	0.00177071	1440	20	4.88352e-103	89.61
1074	GFIS01067735.1	SCARB1-like protein 2	SCARB1	-4.06752	0.000268132	1813	20	0	97.65
1075	GFIS01030280.1	zinc finger MYM-type protein 1-like	ZMYM1	-4.06874	0.00897002	1807	20	1.53569e-155	73.62
1076	GFIS01031201.1	neprilysin-like	MME	-4.06959	0.0067761	1563	20	0	78.6
1077	GFIS01004239.1	fibrous sheath CABYR-binding protein-like isoform X2	FSCB	-4.0853	0.00324936	2570	20	1.30445e-117	87.76
1078	GFIS01019284.1	formin-2-like	FMN2	-4.14456	4.22707e-06	2651	20	0	93.6
1079	GFIS01058382.1	poly(A) polymerase type 3-like	PARP3	-4.14631	0.00620999	3279	20	0	91.18
1080	GFIS01039614.1	unconventional myosin-X-like	MYO10	-4.15107	0.00037115	9412	20	0	88.52
1081	GFIS01026510.1	Fatty acid-binding protein, heart	FABP3	-4.16093	0.00656405	1567	20	4.49182e-85	95.02
1082	GFIS01065991.1	ankyrin-1-like	ANK1	-4.19478	0.00239883	7709	20	0	94.96
1083	GFIS01025673.1	cysteine proteinase inhibitor protein	SERPINH1	-4.2092	0.00889675	1033	20	1.48154e-37	81.82
1084	GFIS01053434.1	interferon-induced very large GTPase 1-like	GVINP1	-4.30827	1.6115e-05	6631	20	0	91.49
1085	GFIS01047381.1	formin-2-like	FMN2	-4.31778	0.00282353	2786	20	0	68.79
1086	GFIS01009964.1	Uncharacterized contig		-4.34442	4.22707e-06	511
1087	GFIS01007917.1	Uncharacterized LOC		-4.39857	0.00316023	716	10	0	87.43
1088	GFIS01033646.1	leucine zipper protein 2-like	LUZP2	-4.41113	1.21817e-06	1903	20	0	94.96
1089	GFIS01074205.1	retinol dehydrogenase 11-like	RDH11	-4.4423	9.37553e-06	1497	20	0	96.37
1090	GFIS01066568.1	solute carrier family 2, facilitated glucose transporter member 9-like	SLC2A9	-4.87267	5.21057e-06	3352	20	0	92.4
1091	GFIS01015288.1	Cysteine-rich protein 1 putative	CRIP1	-4.90818	0.00105149	474	20	1.4877e-53	98.37
1092	GFIS01056872.1	tripeptidyl peptidase II	TPP2	-4.92793	0.00181415	564	1	8.86241e-06	48.44
1093	GFIS01035147.1	multiple epidermal growth factor-like domains protein 6	MEGF6	-4.93797	0.00787512	2452	20	0	88.08
1094	GFIS01064081.1	40S ribosomal protein S30	FAU	-4.99451	0.0021976	1193	20	5.49035e-34	88.97
1095	GFIS01055992.1	myosin heavy chain, fast skeletal muscle-like	MYH1	-5.10277	0.00459538	6393	20	0	95.83
1096	GFIS01006777.1	netrin-3-like	NTN3	-5.22732	0.00132002	2712	20	0	83.77
1097	GFIS01006847.1	complement C8 gamma chain	C8G	-5.23731	0.000787003	1834	20	4.12386e-93	87.89
1098	GFIS01020233.1	Metabotropic glutamate receptor 4	GRM4	-5.26406	0.00644024	2288	20	1.05245e-89	71.83
1099	GFIS01027368.1	calsequestrin-1-like	CASQ1	-5.4112	1.21702e-06	1989	20	3.19488e-69	97.28
1100	GFIS01031508.1	sodium/hydrogen exchanger 6-like	SLC9A6	-5.4401	0.000420197	2384	20	0	88.35
1101	GFIS01004293.1	cathepsin K-like	CTSK	-5.44575	0.00229534	1341	20	0	70.83
1102	GFIS01027371.1	calsequestrin-1-like	CASQ1	-5.46975	0.000197597	2547	20	2.66906e-129	93.31
1103	GFIS01029706.1	stanniocalcin-2-like	STC2	-5.60359	1.42816e-05	2811	20	1.15302e-162	88.01
1104	GFIS01017752.1	GTPase Era, mitochondrial	ERAL1	-5.61621	0.00127068	4525	10	2.09589e-11	78.69
1105	GFIS01026508.1	fatty acid-binding protein, heart-like	FABP3	-5.68272	0.000501988	375	20	1.99841e-42	94.93
1106	GFIS01015913.1	cytochrome P450 1A1	CYP1A1	-5.74017	1.97356e-07	770	20	0	87.86
1107	GFIS01006848.1	complement C8 gamma chain	C8G	-5.78154	0.00802787	1087	20	5.67619e-74	84.24
1108	GFIS01007473.1	Uncharacterized contig		-5.90413	0.00376676	386
1109	GFIS01050266.1	ankyrin-3-like	ANK3	-6.03095	0.000722532	2129	20	7.11621e-70	99.5
1110	GFIS01054770.1	MAP7 domain-containing protein 1	MAP7	-6.22974	0.00383673	3923	20	0	91.58
1111	GFIS01073527.1	alanine aminotransferase 2-like	GPT2	-6.36542	0.000802182	269	17	5.49756e-102	89.13
1112	GFIS01015912.1	cytochrome P450 1A	CYP1A1	-6.47877	1.49495e-07	2691	20	0	98.11
1113	GFIS01004291.1	cathepsin K-like	CTSK	-6.53681	0.000751751	1723	20	5.8143e-136	76.8
1114	GFIS01054771.1	MAP7 domain-containing protein 1	MAP7	-6.6678	3.77492e-07	3627	20	0	89.47
1115	GFIS01029707.1	stanniocalcin-2	STC2	-6.76656	0.00517827	2653	20	2.76815e-158	85.42
1116	GFIS01031178.1	spermatid perinuclear RNA-binding protein-like	STRBP	-6.83627	0.00336451	2491	20	0	85.78
1117	GFIS01059760.1	purine nucleoside phosphorylase-like	PNP	-6.9719	0.000817206	827	20	3.26248e-66	93.96
1118	GFIS01074351.1	gastrula zinc finger protein XlCGF57.1-like	ZNF57	-7.0473	0.00291632	2864	20	0	88.18
1119	GFIS01053470.1	PEX5-related protein-like	PEX5L	-7.05255	1.98268e-05	4091	20	0	94.42
1120	GFIS01035340.1	protein-cysteine N-palmitoyltransferase HHAT-like protein	HHATL	-7.18767	0.00661632	1780	20	0	91.86
1121	GFIS01024930.1	ubiquitin carboxyl-terminal hydrolase 2-like	USP2	-7.37849	6.01585e-06	2367	20	0	95.43
1122	GFIS01019691.1	intercellular adhesion molecule 1-like isoform X2	ICAM1	-7.45172	0.000807894	2339	20	3.51652e-31	92.69
1123	GFIS01016400.1	Dickkopf-related protein 1	DKK1	-7.61398	2.41123e-07	1232	20	0	86.69
1124	GFIS01065043.1	alpha-2-macroglobulin-like	A2M	-7.82119	0.00627123	4666	20	0	93.61
1125	GFIS01028421.1	E3 ubiquitin-protein ligase TRIM9-like	TRIM9	-7.87513	0.00132002	7916	20	0	96.6
1126	GFIS01023802.1	BTB/POZ domain-containing protein KCTD17	KCTD17	-7.95929	0.000115343	1403	20	4.70067e-82	98.1
1127	GFIS01025356.1	elongation factor 1-alpha, oocyte form	EEF1A1	-8.1333	3.03682e-07	3111	20	0	97.01
1128	GFIS01061040.1	PH and SEC7 domain-containing protein 3-like	PSD3	-8.28643	0.000695052	3510	20	0	99.34
1129	GFIS01026814.1	Phosphate carrier protein, mitochondrial	SLC25A3	-8.36485	0.00412333	539	20	7.77111e-21	95.6
1130	GFIS01075049.1	zinc finger protein 239-like isoform X1	ZNF239	-8.90915	2.42255e-05	640	20	4.63975e-101	76.94
1131	GFIS01027936.1	polyunsaturated fatty acid elongase	ELOVL5	-9.43341	0.00282213	1759	20	9.84003e-45	51.51
1132	GFIS01066201.1	Uncharacterized contig		-9.57606	0.00383673	1838
1133	GFIS01016170.1	DEAD (Asp-Glu-Ala-Asp) box polypeptide 43	DDX43	-9.775	0.000122995	4397	20	0	84.68
1134	GFIS01024939.1	arginine vasopressin-induced protein 1	AVPI1	-9.9156	6.92508e-05	1890	20	4.2496e-94	59.19
1135	GFIS01029572.1	dynein heavy chain-like	DNAH3	-10.0316	5.94912e-05	420	3	4.38153e-08	59.2
1136	GFIS01053674.1	brambleberry-like isoform X2		-10.1697	0.00587415	2117	20	0	89.37
1137	GFIS01066534.1	sodium/potassium/calcium exchanger 4-like	SLC24A4	-10.7453	0.00925782	5788	20	0	94.28
1138	GFIS01063948.1	40S ribosomal protein S16 putative mRNA	RPS19	-11.1131	0.00195863	1246	20	3.00776e-82	84.32
1139	GFIS01024398.1	L-lactate dehydrogenase A chain-like	LDHA	-11.1508	1.92338e-05	2050	20	0	96.9
1140	GFIS01002742.1	Uncharacterized contig		-11.5575	5.08578e-12	650
1141	GFIS01025491.1	Uncharacterized contig		-11.9126	4.98477e-06	2278
1142	GFIS01031398.1	60S acidic ribosomal protein P1 putative	RPLP1	-11.9471	0.000148655	965	20	7.74139e-34	97.62
1143	GFIS01053937.1	ERC protein 2-like	ERC2	-12.1076	0.00240038	2787	20	6.08052e-140	92.24
1144	GFIS01024834.1	LIM domain transcription factor LMO4.1-like	LMO4	-12.4086	2.13063e-06	3867	20	3.25525e-98	93.25
1145	GFIS01003950.1	calcium-binding and coiled-coil domain-containing protein 2-like	CALCOCO2	-12.8497	0.000509291	1137	20	1.07597e-108	88.54
1146	GFIS01034772.1	netrin-3-like	NTN3	-13.1882	0.00722613	2364	20	0	96.63
1147	GFIS01066174.1	plasmalemma vesicle-associated protein-like	PLVAP	-13.4586	0.000306468	1759	20	0	80.06
1148	GFIS01055991.1	myosin heavy chain, fast skeletal muscle-like	MYH1	-13.5624	0.00384304	3231	20	0	87.29
1149	GFIS01066170.1	probable JmjC domain-containing histone demethylation protein 2C	JMJD1C	-16.3956	0.00204532	1928	20	0	75.86
1150	GFIS01064138.1	40S ribosomal protein S4	RPS4X	-20.854	4.14018e-05	2246	20	2.15695e-173	98.69
1151	GFIS01032366.1	protein scribble homolog	SCRIB	-21.2134	0.00140509	2421	20	0	86.72
1152	GFIS01033818.1	glyceraldehyde-3-phosphate dehydrogenase-like	GAPDH	-24.4901	0.000313591	3098	20	1.75824e-152	96.46
1153	GFIS01036300.1	zona pellucida sperm-binding protein 3-like	ZP3	-27.0449	0.00158694	1973	20	0	91.78
1154	GFIS01028816.1	Uncharacterized contig		-29.1407	7.02978e-09	220
1155	GFIS01036072.1	glutamic acid-rich protein-like	SH3BGRL3	-36.5026	0.000340886	2530	20	0	94.85
1156	GFIS01058304.1	Glucagon family neuropeptides	ADCYAP1	-41.7441	0.0042893	3631	20	3.9585e-73	98
1157	GFIS01027373.1	calsequestrin-1-like	CASQ1	-47.0486	2.85194e-05	2466	20	4.9415e-170	86.1
1158	GFIS01061059.1	polysialoglycoprotein-like		-54.2779	0.000708213	933	9	1.21268e-26	57.08
1159	GFIS01025286.1	zona pellucida sperm-binding protein 3-like	ZP3	-56.5788	0.00599458	2852	20	0	89.93
1160	GFIS01052792.1	serine/arginine-rich splicing factor 2	SRSF2	-59.1507	0	2953	20	2.68826e-44	99.05
1161	GFIS01037724.1	beta-1,4-N-acetyl-galactosaminyl transferase 4	B4GALNT4	-65.3636	0.00304189	2258	20	0	83.92
1162	GFIS01065032.1	Saxiphilin		-119.855	1.97356e-07	408	20	8.45883e-57	91.74
1163	GFIS01026493.1	polysialoglycoprotein-like		-132.779	1.06148e-07	578	20	6.64891e-57	69.22
1164	GFIS01061055.1	polysialoglycoprotein-like		-149.229	0.00864181	337	17	4.72698e-27	76.69
1165	GFIS01066031.1	sushi domain containing 1	SUSD1	-175.536	0.00670902	2417	20	0	96.75
1166	GFIS01005295.1	Zinc finger protein 706 putative	ZNF706	-178.301	4.70218e-07	897	20	6.09996e-09	76.3
1167	GFIS01071477.1	succinyl-CoA:3-ketoacid coenzyme A transferase 1, mitochondrial	OXCT1	-185.264	0.0055997	2000	2	2.95099e-06	69.12
1168	GFIS01027365.1	calsequestrin-1-like	CASQ1	-315.526	0.000382444	3089	20	2.79462e-142	94.93
1169	GFIS01012765.1	polyadenylate-binding protein 1	PABPC1	-329.054	0	517	9	1.57318e-150	80.98
