# Supplementary material for: Transcriptome profiling of posterior kidney of brown trout, Salmo trutta, during proliferative kidney disease
Source: Parasit Vectors. 2019 Nov 29;12:569. doi: 10.1186/s13071-019-3823-y (PMC6884850; doi:10.1186/s13071-019-3823-y)
Supplement: Supplementary file 3 — Additional file 3: Table S3. Gene ontology terms enriched by up- and downregulated genes separately. [file 13071_2019_3823_MOESM3_ESM.xlsx]

## Sheet: Up BP
Enriched gene ontology terms of biological processes of upregulated genes
GOID	GOTerm	Ontology Source	Other information	Term PValue	Term PValue Corrected with Bonferroni step down	Group PValue	Group PValue Corrected with Bonferroni step down	GOLevels	GOGroups	% Associated Genes	Nr. Genes	Associated Genes Found
GO:0008104	protein localization	GO_BiologicalProcess-EBI-UniProt-GOA_27.02.2019_00h00		3.43022e-06	0.00434266	3.43022e-06	1.37209e-05	[3]	Group00	4.67317	158	[ACOX1, ACTB, ACTN4, ADAM9, AGPS, AKR1B1, ANG, ANGPTL1, ANP32B, AP2M1, APBA2, APOE, ARF4, ARHGDIA, ATG16L1, ATG5, ATP5IF1, ATRX, BCL2L11, BICD1, BICD2, BID, CASR, CD2, CD22, CD274, CD74, CDAN1, CHD5, CHP1, CLSTN1, CMA1, CNPY4, COPZ1, COPZ2, COTL1, CRYBG1, CTDSP2, DERL2, DMBT1, DTX3L, EFNA5, EGR2, EHD2, EIF2AK3, F2RL2, FKBP1A, FRMD4A, HEPACAM, HERPUD1, HIP1, HLA-E, HSP90B1, HSPA1L, IGFBP7, IQSEC2,…
GO:0050900	leukocyte migration	GO_BiologicalProcess-EBI-UniProt-GOA_27.02.2019_00h00		7.90683e-08	0.00010271	7.90683e-08	7.11615e-07	[2, 4, 5]	Group01	7.57342	49	[ABR, ADAM11, ADGRE2, AIMP1, ANGPTL1, CASR, CCL11, CCL4, CCR5, CD2, CD74, CLSTN1, CMA1, COL1A2, CREB3, CXCL1, CXCL12, CXCL13, CXCR1, CXCR5, GCNT1, GPC1, IGHM, IGKC, IGKV3-11, IGKV3-15, IGKV4-1, IGKV5-2, IGL, IGLC1, IGLL1, IGLV3-1, INPP5D, ITGB2, ITGB7, LBP, LHCGR, MIA3, MTUS1, MYH9, PTPN11, PYCARD, RIPK3, RPS6KB2, SLC7A11, SLC7A6, SMPD3, SWAP70, TPI1]
GO:0033554	cellular response to stress	GO_BiologicalProcess-EBI-UniProt-GOA_27.02.2019_00h00		1.19572e-06	0.00152454	1.19572e-06	8.37004e-06	[3]	Group02	5.02552	128	[ADD1, AKR1B1, ALDH3B1, ANAPC1, ANGPTL1, AQR, ATF6, ATG5, ATP5IF1, ATRX, BCL2L11, BHLHE40, BID, CAMK2D, CAMKK2, CASP14, CASR, CBS, CCDC88C, CCL4, CCND1, CD74, CDAN1, CENPX, CHD5, CHP1, CMA1, CREB3, CREB3L2, CRIP2, CTDSP2, CXCL12, DAP, DERL2, DNAJB11, DNAJB9, DTX3L, DUSP10, DUSP22, EGLN1, EIF2AK2, EIF2AK3, EPRS, EXO1, FAM168A, FICD, FOXO3, GFPT1, GPX3, GRINA, HERPUD1, HILPDA, HNRNPL, HNRNPM, HSP90…
GO:0042127	regulation of cell population proliferation	GO_BiologicalProcess-EBI-UniProt-GOA_27.02.2019_00h00		9.26248e-06	0.0116337	9.26248e-06	2.77874e-05	[2, 3, 4]	Group03	5.06692	106	[AIMP1, AKR1B1, ANG, ANGPTL1, ANP32B, APOE, ASH1L, ATF5, ATP5IF1, BHLHE40, BID, BIRC2, CACUL1, CALB2, CASR, CCL11, CCL4, CCND1, CCND2, CD209, CD22, CD274, CD276, CD3E, CD74, CGREF1, CHD5, CHST11, CMA1, CR2, CRIP2, CRLF1, CTHRC1, CXCL1, CXCL12, DERL2, DUSP10, DUSP22, EIF2AK2, EIF2AK3, ESRRA, FGFRL1, FOXO3, FTH1, GAREM1, GUCY2C, HERPUD1, HILPDA, HLA-A, HLA-DPA1, HLA-DPB1, HLA-E, IFNAR1, IGFBP7, IL1…
GO:0048519	negative regulation of biological process	GO_BiologicalProcess-EBI-UniProt-GOA_27.02.2019_00h00		2.35401e-06	0.00298488	2.35401e-06	1.4124e-05	[1, 2, 3]	Group04	4.21002	263	[ABR, ACACB, ACTC1, ACTN1, ACTN4, ADD1, ADGRF5, AIMP1, AKR1B1, ANG, ANGPTL1, ANOS1, ANP32B, AP2M1, APBB2, APOC1, APOE, ARF4, ARHGDIA, ARRDC3, ASAH2, ASH1L, ATF5, ATG5, ATP5IF1, ATRX, B2M, BATF3, BCL2L11, BHLHE40, BICD1, BID, BIRC2, C4A, CALB2, CAMK2D, CAPN5, CARMIL2, CASR, CAST, CBX2, CCL4, CCND1, CCND2, CCR5, CD2, CD22, CD274, CD3E, CD74, CDAN1, CDC14A, CDH5, CENPX, CGREF1, CHD5, CHP1, CHST11, C…
GO:0043933	protein-containing complex subunit organization	GO_BiologicalProcess-EBI-UniProt-GOA_27.02.2019_00h00		3.23847e-05	0.0398979	3.23847e-05	3.23847e-05	[3]	Group05	4.72646	127	[ACACB, ACTR3, ADD1, AIMP1, AKAP9, AKR1B1, ALDH5A1, ALDOA, ANG, ANGPTL1, ANP32B, AP2M1, APOC1, APOE, ARPC2, ATG16L1, ATP5IF1, ATRX, AZI2, BCL2L11, BHLHE40, BICD1, BID, BIRC2, BRD2, C1QL2, CAMK2D, CARMIL2, CCDC88C, CCL11, CD3E, CD74, CD79A, CDAN1, CENPX, CHD5, CHP1, CIRBP, CMA1, COL1A2, COL6A1, CPSF7, CXCL12, CXCL13, DPYSL3, EFNA5, EHD2, EIF2AK2, EIF2AK3, EPRS, F2RL2, FGFRL1, FKBP1A, GPX3, H3F3A, …
GO:0065003	protein-containing complex assembly	GO_BiologicalProcess-EBI-UniProt-GOA_27.02.2019_00h00		2.4239e-05	0.0300564	3.23847e-05	3.23847e-05	[4]	Group05	4.87388	114	[ACACB, ACTR3, ADD1, AIMP1, AKAP9, AKR1B1, ALDH5A1, ALDOA, ANG, ANGPTL1, ANP32B, AP2M1, APOC1, APOE, ARPC2, ATG16L1, ATP5IF1, ATRX, AZI2, BCL2L11, BHLHE40, BICD1, BID, BIRC2, BRD2, C1QL2, CAMK2D, CARMIL2, CCDC88C, CCL11, CD3E, CD74, CD79A, CDAN1, CENPX, CHP1, CIRBP, CMA1, COL1A2, COL6A1, CPSF7, CXCL12, CXCL13, DPYSL3, EFNA5, EHD2, EIF2AK2, EIF2AK3, EPRS, F2RL2, FGFRL1, FKBP1A, GPX3, H3F3A, HERPUD…
GO:0051259	protein complex oligomerization	GO_BiologicalProcess-EBI-UniProt-GOA_27.02.2019_00h00		3.54228e-05	0.0436055	3.23847e-05	3.23847e-05	[5]	Group05	6.26703	46	[ACACB, AKR1B1, ALDH5A1, ALDOA, APOE, ATG16L1, ATP5IF1, BCL2L11, BID, BIRC2, C1QL2, CAMK2D, CCDC88C, CD3E, CD74, CD79A, CHP1, COL1A2, COL6A1, CPSF7, DPYSL3, EHD2, EIF2AK3, FGFRL1, GPX3, HLA-A, KCTD5, LGI1, MCCC1, MLKL, NACC1, PANK2, PLCL1, PRKCSH, PYCARD, RASEF, RASGRP1, RIPK3, SBF2, SEPT9, SLC1A5, SMPD3, SORL1, TMED10, VCP, WIZ]
GO:0012501	programmed cell death	GO_BiologicalProcess-EBI-UniProt-GOA_27.02.2019_00h00		1.53021e-05	0.0190664	1.32649e-05	2.65297e-05	[3]	Group06	4.79846	125	[ABR, ACIN1, ACTC1, ACTN1, ACTN4, AIMP1, AKR1B1, ANGPTL1, ANP32B, APBB2, APOE, ARF4, ARHGDIA, ASAH2, ASH1L, ATF5, ATF6, ATG5, ATP5IF1, AZI2, BCL2L11, BCL7B, BID, BIRC2, CAMK2D, CASP14, CASR, CAST, CCL4, CCND2, CCR5, CD2, CD274, CD3E, CD74, CHST11, CLSTN1, CREB3, CRIP2, CRLF1, CRYBG1, CTDSP2, CXCL12, DAP, DNASE1L3, DUSP22, EIF2AK2, EIF2AK3, EPRS, FOXL2, FOXO3, FOXQ1, GRINA, GUCY2C, GULP1, HERPUD1,…
GO:0010941	regulation of cell death	GO_BiologicalProcess-EBI-UniProt-GOA_27.02.2019_00h00		2.94146e-05	0.0362976	1.32649e-05	2.65297e-05	[3, 4]	Group06	4.92336	106	[ABR, ACTC1, ACTN1, ACTN4, AKR1B1, ANAPC1, ANGPTL1, ANP32B, APBB2, APOE, ARF4, ARHGDIA, ASAH2, ASH1L, ATF5, ATF6, ATG5, ATP5IF1, BCL2L11, BID, BIRC2, CAMK2D, CAST, CCL4, CCND2, CCR5, CD274, CD3E, CD74, CHP1, CHST11, CLSTN1, CREB3, CRLF1, CRYBG1, CTDSP2, CXCL12, DAP, EGLN1, EIF2AK2, EIF2AK3, EPRS, FOXL2, FOXO3, FOXQ1, FTH1, GRINA, GUCY2C, HERPUD1, HIP1, HSP90B1, IFNAR1, IGFBP7, IL12B, IL6ST, INPP5…
GO:0006915	apoptotic process	GO_BiologicalProcess-EBI-UniProt-GOA_27.02.2019_00h00		1.52519e-06	0.00194157	1.32649e-05	2.65297e-05	[4]	Group06	5.04475	124	[ABR, ACIN1, ACTC1, ACTN1, ACTN4, AIMP1, AKR1B1, ANGPTL1, ANP32B, APBB2, APOE, ARF4, ARHGDIA, ASAH2, ASH1L, ATF5, ATF6, ATG5, ATP5IF1, AZI2, BCL2L11, BCL7B, BID, BIRC2, CAMK2D, CASP14, CASR, CAST, CCL4, CCND2, CCR5, CD2, CD274, CD3E, CD74, CHST11, CLSTN1, CREB3, CRIP2, CRLF1, CRYBG1, CTDSP2, CXCL12, DAP, DNASE1L3, DUSP22, EIF2AK2, EIF2AK3, EPRS, FOXL2, FOXO3, FOXQ1, GRINA, GUCY2C, GULP1, HERPUD1,…
GO:0044403	symbiont process	GO_BiologicalProcess-EBI-UniProt-GOA_27.02.2019_00h00		2.36607e-06	0.00299782	2.36607e-06	1.18304e-05	[3]	Group07	5.97403	69	[AP2M1, APOE, ASGR1, ATG16L1, ATG5, AZI2, B2M, BCL2L11, BICD1, BRD2, CALB2, CASR, CCL4, CCR5, CD209, CD74, CHD5, CMA1, CR2, CREB3, CXCL12, DMBT1, EIF2AK2, HLA-A, IL12B, IL6ST, IST1, ITGB7, JUN, KCTD5, KPNA3, KRT8, LAMP1, LBP, LRRC15, MBL2, MRC1, MTUS1, MX1, NECTIN2, OGT, PAG1, PGLYRP2, PPHLN1, PPIE, PRKN, PTPN11, RBBP6, RPL18A, RPL36A, RPL38, RPL9, RPS27A, RPS3, SLC1A5, SLC25A4, SLC25A5, SND1, TF…
GO:0016032	viral process	GO_BiologicalProcess-EBI-UniProt-GOA_27.02.2019_00h00		1.00246e-06	0.00128014	2.36607e-06	1.18304e-05	[4]	Group07	6.18557	66	[AP2M1, APOE, ASGR1, ATG16L1, ATG5, AZI2, B2M, BCL2L11, BICD1, BRD2, CALB2, CASR, CCL4, CCR5, CD209, CD74, CHD5, CMA1, CR2, CREB3, CXCL12, DMBT1, EIF2AK2, HLA-A, IL6ST, IST1, ITGB7, JUN, KCTD5, KPNA3, KRT8, LAMP1, LRRC15, MBL2, MRC1, MTUS1, MX1, NECTIN2, OGT, PAG1, PPHLN1, PPIE, PRKN, PTPN11, RBBP6, RPL18A, RPL36A, RPL38, RPL9, RPS27A, RPS3, SLC1A5, SLC25A4, SLC25A5, SND1, TFRC, TRIM25, TRIM8, UB…
GO:0019058	viral life cycle	GO_BiologicalProcess-EBI-UniProt-GOA_27.02.2019_00h00		1.31695e-05	0.0164224	2.36607e-06	1.18304e-05	[5]	Group07	7.61905	32	[APOE, ATG16L1, ATG5, BCL2L11, CALB2, CASR, CCL4, CCR5, CD209, CD74, CR2, EIF2AK2, IST1, ITGB7, KPNA3, LAMP1, LRRC15, MRC1, MTUS1, MX1, NECTIN2, PPHLN1, PPIE, PRKN, RPS27A, SLC1A5, TFRC, TRIM25, TRIM8, UBC, VAPB, VCP]
GO:0002443	leukocyte mediated immunity	GO_BiologicalProcess-EBI-UniProt-GOA_27.02.2019_00h00		1.2505e-07	0.000162065	2.59842e-10	2.85826e-09	[3]	Group08	6.33803	72	[ABR, ADGRE2, ADGRE5, ALDH3B1, ALDOA, ALOX5, ANP32B, B2M, C4A, CALB2, CD74, CKAP4, CLSTN1, COTL1, CR2, CSTB, CXCL1, CXCR1, DNASE1L3, DPP7, DUSP22, EXO1, FTH1, HLA-A, HLA-E, IGHM, IGKC, IGKV3-11, IGKV3-15, IGKV4-1, IGKV5-2, IGL, IGLC1, IGLL1, IGLL5, IGLV3-1, IL12B, IL13RA2, INPP5D, IST1, ITGB2, LAG3, LAMP1, LHCGR, MBL2, NECTIN2, NME1, PGRMC1, PLAC8, POU2F2, PPHLN1, PPIE, PRDX1, PRKCSH, PRSS3, PSMD…
GO:0006810	transport	GO_BiologicalProcess-EBI-UniProt-GOA_27.02.2019_00h00		4.40515e-09	5.76193e-06	2.59842e-10	2.85826e-09	[3]	Group08	4.45692	270	[ABR, ACACB, ACKR4, ACOX1, ACSL4, ACTB, ACTN1, ACTN4, ACTR3, ADAM9, ADD1, ADGRE2, ADGRE5, AGPS, AIMP1, AKAP9, ALDH3B1, ALDOA, ALOX5, ANAPC1, ANG, ANGPTL1, ANO5, ANP32B, AP2M1, APBA2, APOC1, APOE, ARF4, ARPC2, ASGR1, ATG16L1, ATG5, ATP5IF1, AZI2, B2M, BCL2L11, BICD1, BICD2, BID, BTN1A1, C4A, CA6, CALB2, CAMK2D, CASR, CCDC88C, CCL4, CCND1, CCR5, CD163, CD2, CD209, CD22, CD274, CD74, CDC42SE2, CDO1,…
GO:0016192	vesicle-mediated transport	GO_BiologicalProcess-EBI-UniProt-GOA_27.02.2019_00h00		6.52379e-09	8.52659e-06	2.59842e-10	2.85826e-09	[4]	Group08	5.35922	138	[ABR, ACKR4, ACTB, ACTN1, ACTN4, ACTR3, ADGRE2, ADGRE5, ALDH3B1, ALDOA, ALOX5, ANGPTL1, AP2M1, APBA2, APOC1, APOE, ARF4, ARPC2, ASGR1, ATG5, AZI2, B2M, BICD1, BICD2, C4A, CALB2, CASR, CCL4, CD163, CD209, CD22, CDC42SE2, CHP1, CKAP4, CLEC10A, CLSTN1, COPZ1, COPZ2, COTL1, CR2, CREB3L2, CSTB, CXCL1, CXCR1, DENND5A, DMBT1, DOC2A, DPP7, DTX3L, EHD2, EIF2AK2, ENDOD1, FNBP1L, FTH1, GOLGA5, GRK3, GULP1, …
GO:0098657	import into cell	GO_BiologicalProcess-EBI-UniProt-GOA_27.02.2019_00h00		2.93103e-05	0.0361982	2.59842e-10	2.85826e-09	[4]	Group08	5.80709	59	[ACKR4, ACTB, ACTN4, AP2M1, APOC1, APOE, ASGR1, B2M, BICD1, CASR, CD163, CD209, CD22, CLEC10A, CXCR1, DMBT1, EHD2, EPRS, FNBP1L, GRK3, GULP1, HIP1, HSP90B1, IGHM, IGKC, IGKV3-11, IGKV3-15, IGKV4-1, IGKV5-2, IGL, IGLC1, IGLL1, IGLL5, IGLV3-1, IRS2, ITGB2, KCNJ5, KCNJ9, LDLRAP1, LRP8, MRC1, MYH9, NECAB2, NET1, NME1, PLCL1, PRKN, PYCARD, RAB31, RAMP1, SEPT9, SH3KBP1, SLC1A5, SLC7A11, SORL1, TFRC, VA…
GO:0006898	receptor-mediated endocytosis	GO_BiologicalProcess-EBI-UniProt-GOA_27.02.2019_00h00		2.44063e-05	0.0302394	2.59842e-10	2.85826e-09	[6]	Group08	7.31707	33	[ACKR4, AP2M1, APOC1, APOE, ASGR1, B2M, BICD1, CD163, CXCR1, DMBT1, FNBP1L, GRK3, HIP1, HSP90B1, IGKC, IGKV3-11, IGKV3-15, IGKV4-1, IGKV5-2, IGL, IGLC1, IGLV3-1, ITGB2, LDLRAP1, LRP8, MRC1, NECAB2, RAB31, RAMP1, SEPT9, SORL1, TFRC, VIPR1]
GO:0038024	cargo receptor activity	GO_BiologicalProcess-EBI-UniProt-GOA_27.02.2019_00h00	GO:0038024 is a molecular function and also part of biological Process	3.79333e-05	0.0466579	2.59842e-10	2.85826e-09	[7]	Group08	11.8644	14	[ACKR4, AP2M1, ASGR1, CD163, DMBT1, HIP1, ITGB2, LDLRAP1, LRP8, MRC1, SEPT9, SORL1, TFRC, VIPR1]
GO:0035966	response to topologically incorrect protein	GO_BiologicalProcess-EBI-UniProt-GOA_27.02.2019_00h00		5.3143e-08	6.91922e-05	3.89095e-07	3.11276e-06	[3, 4]	Group09	10.728	28	[ADD1, ATF6, BCL2L11, CCL4, CCND1, CDAN1, CREB3, CREB3L2, CTDSP2, DERL2, DNAJB11, DNAJB9, EIF2AK2, EIF2AK3, FICD, GFPT1, HERPUD1, HSP90B1, HSPA13, HSPA1L, MANF, MYDGF, PDIA5, PRKN, SERP1, SSR1, VAPB, VCP]
GO:0034976	response to endoplasmic reticulum stress	GO_BiologicalProcess-EBI-UniProt-GOA_27.02.2019_00h00		5.99432e-08	7.79261e-05	3.89095e-07	3.11276e-06	[4]	Group09	9.36639	34	[ADD1, ATF6, BCL2L11, CCL4, CCND1, CDAN1, CREB3, CREB3L2, CTDSP2, DERL2, DNAJB11, DNAJB9, EIF2AK2, EIF2AK3, FICD, GFPT1, GRINA, HERPUD1, HSP90B1, HSPA13, JUN, MANF, MYDGF, PANK2, PDIA4, PDIA5, PRKN, RNF186, SERP1, SSR1, TRIM25, UFM1, VAPB, VCP]
GO:0006986	response to unfolded protein	GO_BiologicalProcess-EBI-UniProt-GOA_27.02.2019_00h00		2.43724e-09	3.19523e-06	3.89095e-07	3.11276e-06	[4, 5]	Group09	12.3348	28	[ADD1, ATF6, BCL2L11, CCL4, CCND1, CDAN1, CREB3, CREB3L2, CTDSP2, DERL2, DNAJB11, DNAJB9, EIF2AK2, EIF2AK3, FICD, GFPT1, HERPUD1, HSP90B1, HSPA13, HSPA1L, MANF, MYDGF, PDIA5, PRKN, SERP1, SSR1, VAPB, VCP]
GO:0035967	cellular response to topologically incorrect protein	GO_BiologicalProcess-EBI-UniProt-GOA_27.02.2019_00h00		3.17218e-09	4.15555e-06	3.89095e-07	3.11276e-06	[4, 5]	Group09	12.5581	27	[ADD1, ATF6, BCL2L11, CCL4, CCND1, CDAN1, CREB3, CREB3L2, CTDSP2, DERL2, DNAJB11, DNAJB9, EIF2AK2, EIF2AK3, FICD, GFPT1, HERPUD1, HSP90B1, HSPA13, HSPA1L, MYDGF, PDIA5, PRKN, SERP1, SSR1, VAPB, VCP]
GO:0030968	endoplasmic reticulum unfolded protein response	GO_BiologicalProcess-EBI-UniProt-GOA_27.02.2019_00h00		1.01279e-10	1.33587e-07	3.89095e-07	3.11276e-06	[3, 4, 5, 6, 7]	Group09	15.7233	25	[ADD1, ATF6, BCL2L11, CCL4, CCND1, CDAN1, CREB3, CREB3L2, CTDSP2, DERL2, DNAJB11, DNAJB9, EIF2AK2, EIF2AK3, FICD, GFPT1, HERPUD1, HSP90B1, HSPA13, MYDGF, PDIA5, SERP1, SSR1, VAPB, VCP]
GO:0034620	cellular response to unfolded protein	GO_BiologicalProcess-EBI-UniProt-GOA_27.02.2019_00h00		8.10866e-11	1.07115e-07	3.89095e-07	3.11276e-06	[5, 6]	Group09	14.7541	27	[ADD1, ATF6, BCL2L11, CCL4, CCND1, CDAN1, CREB3, CREB3L2, CTDSP2, DERL2, DNAJB11, DNAJB9, EIF2AK2, EIF2AK3, FICD, GFPT1, HERPUD1, HSP90B1, HSPA13, HSPA1L, MYDGF, PDIA5, PRKN, SERP1, SSR1, VAPB, VCP]
GO:0036498	IRE1-mediated unfolded protein response	GO_BiologicalProcess-EBI-UniProt-GOA_27.02.2019_00h00		1.72844e-05	0.0215191	3.89095e-07	3.11276e-06	[4, 5, 6, 7, 8]	Group09	13.5417	13	[ADD1, BCL2L11, CDAN1, CTDSP2, DNAJB11, DNAJB9, FICD, GFPT1, MYDGF, PDIA5, SERP1, SSR1, VAPB]
GO:0002682	regulation of immune system process	GO_BiologicalProcess-EBI-UniProt-GOA_27.02.2019_00h00		9.98021e-14	1.32537e-10	1.05326e-13	1.26391e-12	[2, 3]	Group10	6.34542	133	[ABR, ACIN1, ACTB, ACTR3, ADGRE2, ADGRF5, ANP32B, APOE, ARPC2, ATG5, AZI2, B2M, BIRC2, BTN1A1, C4A, CALB2, CASR, CCL4, CD2, CD209, CD22, CD274, CD276, CD3E, CD74, CD79A, CLEC10A, CLSTN1, CMTM3, COL1A2, CR2, CREB3, CXCL12, CXCL13, DMBT1, DNASE1L3, DTX3L, DUSP10, DUSP22, EIF2AK2, ESRRA, FKBP1A, FOXO3, H3F3A, HLA-A, HLA-DPA1, HLA-DPB1, HLA-E, HSP90B1, IFNAR2, IFNGR1, IGFBP7, IGHM, IGKC, IGKV3-11, IG…
GO:0007275	multicellular organism development	GO_BiologicalProcess-EBI-UniProt-GOA_27.02.2019_00h00		2.32317e-06	0.00294811	1.05326e-13	1.26391e-12	[2, 3]	Group10	4.21407	263	[ABR, ACACB, ACIN1, ACKR4, ACSL4, ACTA1, ACTA2, ACTB, ACTC1, ACTN1, ADAM9, ADD1, ADGRF5, AFF3, AIMP1, AKR1B1, ALDH5A1, ANG, ANGPTL1, ANOS1, ANP32B, AP2M1, APBA2, APBB2, APOE, ARF4, ARHGDIA, ARRDC3, ASH1L, ATF5, ATF6, ATG5, ATP5IF1, ATRX, AZI2, B2M, BATF3, BCL2L11, BHLHE40, BIRC2, BLNK, BTN1A1, CASP14, CASR, CBX2, CCL11, CCL4, CCND1, CD2, CD274, CD3E, CD74, CD79A, CDH5, CDO1, CENPX, CHD5, CHODL, C…
GO:0009653	anatomical structure morphogenesis	GO_BiologicalProcess-EBI-UniProt-GOA_27.02.2019_00h00		5.70416e-06	0.00720435	1.05326e-13	1.26391e-12	[2, 3]	Group10	4.69291	149	[ABR, ACTA1, ACTA2, ACTC1, ACTN1, ACTN4, ADAM9, ADD1, ADGRF5, AFF3, AIMP1, AKR1B1, ALDOA, ANG, ANGPTL1, ANOS1, AP2M1, APBB2, APOE, ARHGDIA, ARPC2, ASH1L, ATP5IF1, ATRX, AZI2, BCL2L11, BHLHE40, BICD1, CARMIL2, CASR, CCDC136, CCL11, CCL4, CDC42SE2, CDH5, CENPX, CHODL, CHST11, CLDN5, CLSTN1, CMA1, COL1A2, COL21A1, COL6A1, COTL1, CRIP2, CSTB, CTDSP2, CTHRC1, CXCL12, CXCL13, DSCAML1, EFNA5, EGLN1, EGR…
GO:0045321	leukocyte activation	GO_BiologicalProcess-EBI-UniProt-GOA_27.02.2019_00h00		4.5805e-15	6.08748e-12	1.05326e-13	1.26391e-12	[2, 3]	Group10	7.00599	117	[ABR, ADAM9, ADGRE2, ADGRE5, ADGRF5, ALDH3B1, ALDOA, ALOX5, ANP32B, ATG5, AZI2, B2M, BATF3, BLNK, CALB2, CASR, CCL4, CD2, CD209, CD22, CD274, CD276, CD3E, CD74, CD79A, CKAP4, CLSTN1, COTL1, CR2, CSTB, CXCL1, CXCR1, CXCR5, DNAJB9, DNASE1L3, DPP7, DUSP10, DUSP22, EXO1, FKBP1A, FTH1, HLA-A, HLA-DPA1, HLA-DPB1, HLA-E, IGHM, IGKC, IGL, IGLC1, IGLL1, IGLL5, IL12B, IL13RA2, IL21R, IL6ST, INPP5D, IRF4, I…
GO:0046649	lymphocyte activation	GO_BiologicalProcess-EBI-UniProt-GOA_27.02.2019_00h00		1.70882e-12	2.26419e-09	1.05326e-13	1.26391e-12	[3, 4]	Group10	7.90843	76	[ANP32B, ATG5, AZI2, B2M, BLNK, CALB2, CASR, CCL4, CD2, CD209, CD22, CD274, CD276, CD3E, CD74, CD79A, CLSTN1, CR2, CXCR5, DNAJB9, DUSP10, DUSP22, EXO1, FKBP1A, HLA-A, HLA-DPA1, HLA-DPB1, HLA-E, IGHM, IGKC, IGL, IGLC1, IGLL1, IGLL5, IL12B, IL21R, IL6ST, INPP5D, IRF4, IRS2, ITGB2, ITM2A, LAG3, LAMP1, LHCGR, MYDGF, MYH9, NME1, NRARP, PAG1, PAK3, PGLYRP2, PLCL1, POSTN, POU2F2, PPHLN1, PRDM1, PRDX1, P…
GO:0048468	cell development	GO_BiologicalProcess-EBI-UniProt-GOA_27.02.2019_00h00		1.22976e-05	0.0153474	1.05326e-13	1.26391e-12	[3, 4]	Group10	4.80916	126	[ACSL4, ACTA1, ACTA2, ACTC1, ACTN1, ACTN4, ADD1, ADGRF5, AFF4, AKR1B1, ANG, ANGPTL1, ANOS1, APBB2, APOE, ARF4, ARHGDIA, ARPC2, ASH1L, ATF5, ATG5, ATRX, AZI2, B2M, BHLHE40, BTN1A1, CASR, CCDC136, CD3E, CDH5, CENPX, CHD5, CHODL, CHST11, CLDN5, CLSTN1, COL21A1, COL6A1, COTL1, CREB3L2, CTHRC1, CXCL12, DENND5A, DNASE1L3, DPYSL3, DSCAML1, DUSP10, EFNA5, EGR2, EIF2AK3, F2RL2, FBXO38, FLNC, FNDC3A, FOXL2…
GO:0048731	system development	GO_BiologicalProcess-EBI-UniProt-GOA_27.02.2019_00h00		4.87477e-07	0.000625433	1.05326e-13	1.26391e-12	[3, 4]	Group10	4.35091	245	[ABR, ACACB, ACIN1, ACSL4, ACTA1, ACTA2, ACTB, ACTC1, ACTN1, ADAM9, ADD1, ADGRF5, AIMP1, AKR1B1, ALDH5A1, ANG, ANGPTL1, ANOS1, ANP32B, AP2M1, APBA2, APBB2, APOE, ARF4, ARHGDIA, ARRDC3, ASH1L, ATF5, ATF6, ATG5, ATP5IF1, ATRX, AZI2, B2M, BATF3, BCL2L11, BHLHE40, BIRC2, BLNK, BTN1A1, CASP14, CASR, CCL11, CCL4, CCND1, CD2, CD274, CD3E, CD74, CD79A, CDH5, CDO1, CENPX, CHD5, CHODL, CHST11, CKB, CLDN4, …
GO:0002520	immune system development	GO_BiologicalProcess-EBI-UniProt-GOA_27.02.2019_00h00		8.7133e-07	0.00111443	1.05326e-13	1.26391e-12	[2, 4, 5]	Group10	5.92885	75	[ACIN1, ACTN1, ADD1, ADGRF5, ANGPTL1, ANP32B, ATG5, ATP5IF1, AZI2, B2M, BATF3, BCL2L11, BLNK, CD2, CD274, CD3E, CD74, CD79A, CLSTN1, CR2, CRIP2, CXCR5, DNAJB9, DUSP10, EIF2AK2, ESRRA, EXO1, FOXO3, H3F3A, HLA-E, IGHM, IL12B, INPP5D, IRF4, ITM2A, JUN, KMT2A, LOX, MIA3, MYDGF, MYH9, NME1, NRARP, PAG1, PGLYRP2, PLD4, POSTN, POU2F2, PPARGC1B, PRDM1, PRELID1, PRSS27, PRXL2A, PSMD1, PTPN11, PTPRJ, RASGR…
GO:0048513	animal organ development	GO_BiologicalProcess-EBI-UniProt-GOA_27.02.2019_00h00		9.05085e-07	0.0011567	1.05326e-13	1.26391e-12	[3, 4, 5]	Group10	4.55296	193	[ABR, ACACB, ACIN1, ACTA1, ACTA2, ACTB, ACTC1, ACTN1, ADAM9, ADD1, ADGRF5, AKR1B1, ANG, ANGPTL1, ANP32B, AP2M1, ARF4, ARRDC3, ASH1L, ATF5, ATF6, ATG5, ATP5IF1, ATRX, AZI2, B2M, BATF3, BCL2L11, BIRC2, BLNK, BTN1A1, CASP14, CASR, CCL11, CCL4, CCND1, CD2, CD3E, CD74, CD79A, CDO1, CHD5, CHODL, CHST11, CKB, CLDN4, CLDN5, CLSTN1, CMA1, COL1A2, COL21A1, COL6A1, COTL1, CR2, CREB3L2, CRIP2, CRLF1, CTDSP2,…
GO:0042110	T cell activation	GO_BiologicalProcess-EBI-UniProt-GOA_27.02.2019_00h00		3.8718e-08	5.04883e-05	1.05326e-13	1.26391e-12	[4, 5]	Group10	7.80255	49	[ATG5, AZI2, B2M, CALB2, CASR, CCL4, CD2, CD209, CD274, CD276, CD3E, CD74, CLSTN1, CR2, DUSP10, DUSP22, FKBP1A, HLA-A, HLA-DPA1, HLA-DPB1, HLA-E, IL12B, IL6ST, IRF4, LAG3, LHCGR, MYDGF, MYH9, NRARP, PAG1, PAK3, PLCL1, POSTN, PPHLN1, PRDM1, PRDX1, PRELID1, PRSS27, PTPN11, PYCARD, RASGRP1, RIPK3, RPS3, RPS6KB2, SOCS1, TFRC, TIGIT, WASF2, ZEB1]
GO:0048534	hematopoietic or lymphoid organ development	GO_BiologicalProcess-EBI-UniProt-GOA_27.02.2019_00h00		7.84313e-06	0.00985882	1.05326e-13	1.26391e-12	[3, 4, 5, 6]	Group10	5.77406	69	[ACIN1, ACTN1, ADD1, ADGRF5, ANGPTL1, ATG5, ATP5IF1, AZI2, B2M, BATF3, BCL2L11, BLNK, CD2, CD3E, CD74, CD79A, CLSTN1, CR2, CRIP2, CXCR5, DNAJB9, DUSP10, EIF2AK2, ESRRA, FOXO3, H3F3A, IGHM, IL12B, INPP5D, IRF4, ITM2A, JUN, KMT2A, LOX, MIA3, MYDGF, MYH9, NME1, NRARP, PAG1, PGLYRP2, PLD4, POSTN, POU2F2, PPARGC1B, PRDM1, PRELID1, PRSS27, PRXL2A, PSMD1, PTPN11, PTPRJ, RASGRP1, RIPK3, RPS6KB2, SBNO2, S…
GO:0030097	hemopoiesis	GO_BiologicalProcess-EBI-UniProt-GOA_27.02.2019_00h00		1.09449e-05	0.0137139	1.05326e-13	1.26391e-12	[4, 5, 6, 7]	Group10	5.79456	66	[ACIN1, ACTN1, ADD1, ADGRF5, ATG5, ATP5IF1, AZI2, B2M, BATF3, BLNK, CD2, CD3E, CD74, CD79A, CLSTN1, CR2, CRIP2, DNAJB9, DUSP10, EIF2AK2, ESRRA, FOXO3, H3F3A, IGHM, IL12B, INPP5D, IRF4, ITM2A, JUN, KMT2A, LOX, MIA3, MYDGF, MYH9, NME1, NRARP, PAG1, PGLYRP2, PLD4, POSTN, POU2F2, PPARGC1B, PRDM1, PRELID1, PRSS27, PRXL2A, PSMD1, PTPN11, PTPRJ, RASGRP1, RIPK3, RPS6KB2, SBNO2, SMPD3, SOCS1, SOX6, TCF12,…
GO:0045321	leukocyte activation	GO_BiologicalProcess-EBI-UniProt-GOA_27.02.2019_00h00		4.5805e-15	6.08748e-12	1.14309e-14	1.48602e-13	[2, 3]	Group11	7.00599	117	[ABR, ADAM9, ADGRE2, ADGRE5, ADGRF5, ALDH3B1, ALDOA, ALOX5, ANP32B, ATG5, AZI2, B2M, BATF3, BLNK, CALB2, CASR, CCL4, CD2, CD209, CD22, CD274, CD276, CD3E, CD74, CD79A, CKAP4, CLSTN1, COTL1, CR2, CSTB, CXCL1, CXCR1, CXCR5, DNAJB9, DNASE1L3, DPP7, DUSP10, DUSP22, EXO1, FKBP1A, FTH1, HLA-A, HLA-DPA1, HLA-DPB1, HLA-E, IGHM, IGKC, IGL, IGLC1, IGLL1, IGLL5, IL12B, IL13RA2, IL21R, IL6ST, INPP5D, IRF4, I…
GO:0002250	adaptive immune response	GO_BiologicalProcess-EBI-UniProt-GOA_27.02.2019_00h00		1.9737e-07	0.0002552	1.14309e-14	1.48602e-13	[3]	Group11	7.01531	55	[ANP32B, B2M, C4A, CALB2, CD209, CD274, CD3E, CD74, CD79A, CLEC10A, CLSTN1, CR2, CXCL13, DUSP10, DUSP22, EXO1, HLA-A, HLA-E, IGHM, IGKC, IGKV3-11, IGKV3-15, IGKV4-1, IGKV5-2, IGL, IGLC1, IGLL1, IGLL5, IGLV3-1, IL12B, IL13RA2, IL6ST, INPP5D, IRF4, LIME1, MBL2, MYDGF, NECTIN2, NME1, PAG1, POU2F2, PPHLN1, PRDM1, PRDX1, PYCARD, RIPK3, RPS6KB2, SHLD2, SLC25A4, SWAP70, TFRC, TNFRSF13B, TNFRSF17, TRAV29…
GO:0002263	cell activation involved in immune response	GO_BiologicalProcess-EBI-UniProt-GOA_27.02.2019_00h00		1.76312e-05	0.0219333	1.14309e-14	1.48602e-13	[3]	Group11	6.06717	56	[ABR, ADGRE2, ADGRE5, ALDH3B1, ALDOA, ALOX5, ANP32B, B2M, CALB2, CKAP4, CLSTN1, COTL1, CR2, CSTB, CXCL1, CXCR1, DNASE1L3, DPP7, EXO1, FTH1, HLA-A, IL12B, IL13RA2, IRF4, IST1, ITGB2, ITM2A, LAMP1, LBP, LHCGR, MBL2, MYDGF, NME1, PGLYRP2, PGRMC1, PLAC8, PPHLN1, PPIE, PRKCSH, PRSS3, PSMD1, PTPRJ, PYCARD, RAB31, RASGRP1, SBNO2, SHLD2, SIGLEC5, SWAP70, SYNGR1, TCIM, TFRC, TXNDC5, UBR4, VAT1, VCP]
GO:0002443	leukocyte mediated immunity	GO_BiologicalProcess-EBI-UniProt-GOA_27.02.2019_00h00		1.2505e-07	0.000162065	1.14309e-14	1.48602e-13	[3]	Group11	6.33803	72	[ABR, ADGRE2, ADGRE5, ALDH3B1, ALDOA, ALOX5, ANP32B, B2M, C4A, CALB2, CD74, CKAP4, CLSTN1, COTL1, CR2, CSTB, CXCL1, CXCR1, DNASE1L3, DPP7, DUSP22, EXO1, FTH1, HLA-A, HLA-E, IGHM, IGKC, IGKV3-11, IGKV3-15, IGKV4-1, IGKV5-2, IGL, IGLC1, IGLL1, IGLL5, IGLV3-1, IL12B, IL13RA2, INPP5D, IST1, ITGB2, LAG3, LAMP1, LHCGR, MBL2, NECTIN2, NME1, PGRMC1, PLAC8, POU2F2, PPHLN1, PPIE, PRDX1, PRKCSH, PRSS3, PSMD…
GO:0002274	myeloid leukocyte activation	GO_BiologicalProcess-EBI-UniProt-GOA_27.02.2019_00h00		2.07455e-06	0.00263468	1.14309e-14	1.48602e-13	[3, 4]	Group11	6.48899	56	[ABR, ADAM9, ADGRE2, ADGRE5, ADGRF5, ALDH3B1, ALDOA, ALOX5, B2M, BATF3, CALB2, CD2, CD74, CKAP4, CLSTN1, COTL1, CR2, CSTB, CXCL1, CXCR1, DNASE1L3, DPP7, FTH1, HLA-A, IL13RA2, IRF4, IST1, ITGB2, JUN, LAMP1, LBP, LHCGR, MBL2, NECTIN2, PGRMC1, PLAC8, PPHLN1, PPIE, PRKCSH, PRSS3, PSMD1, PTPRJ, PYCARD, RAB31, RASGRP1, SBNO2, SIGLEC5, SLC25A4, SYNGR1, TCIM, TLR13, TLR6, TXNDC5, UBR4, VAT1, VCP]
GO:0002366	leukocyte activation involved in immune response	GO_BiologicalProcess-EBI-UniProt-GOA_27.02.2019_00h00		1.06687e-05	0.0133892	1.14309e-14	1.48602e-13	[3, 4]	Group11	6.12022	56	[ABR, ADGRE2, ADGRE5, ALDH3B1, ALDOA, ALOX5, ANP32B, B2M, CALB2, CKAP4, CLSTN1, COTL1, CR2, CSTB, CXCL1, CXCR1, DNASE1L3, DPP7, EXO1, FTH1, HLA-A, IL12B, IL13RA2, IRF4, IST1, ITGB2, ITM2A, LAMP1, LBP, LHCGR, MBL2, MYDGF, NME1, PGLYRP2, PGRMC1, PLAC8, PPHLN1, PPIE, PRKCSH, PRSS3, PSMD1, PTPRJ, PYCARD, RAB31, RASGRP1, SBNO2, SHLD2, SIGLEC5, SWAP70, SYNGR1, TCIM, TFRC, TXNDC5, UBR4, VAT1, VCP]
GO:0002697	regulation of immune effector process	GO_BiologicalProcess-EBI-UniProt-GOA_27.02.2019_00h00		5.53908e-07	0.000709556	1.14309e-14	1.48602e-13	[3, 4]	Group11	7.57042	43	[ABR, ADGRE2, ANP32B, ATG5, B2M, BIRC2, C4A, CALB2, CD22, CD74, CR2, DNASE1L3, DTX3L, DUSP10, DUSP22, HLA-A, HLA-E, IGKC, IGKV3-11, IGKV3-15, IGKV4-1, IGKV5-2, IGL, IGLC1, IGLV3-1, IL12B, IL13RA2, IRF4, ITGB2, LAG3, LAMP1, LBP, MYDGF, NECTIN2, PGLYRP2, PPHLN1, PTPRJ, PYCARD, RASGRP1, RIPK3, SHLD2, TFRC, WASF2]
GO:0002449	lymphocyte mediated immunity	GO_BiologicalProcess-EBI-UniProt-GOA_27.02.2019_00h00		1.28376e-07	0.000166247	1.14309e-14	1.48602e-13	[4]	Group11	8.50112	38	[ANP32B, B2M, C4A, CALB2, CD74, CR2, DUSP22, EXO1, HLA-A, HLA-E, IGHM, IGKC, IGKV3-11, IGKV3-15, IGKV4-1, IGKV5-2, IGL, IGLC1, IGLL1, IGLL5, IGLV3-1, IL12B, IL13RA2, INPP5D, LAG3, LAMP1, MBL2, NECTIN2, NME1, POU2F2, PPHLN1, PRDX1, RASGRP1, RIPK3, SHLD2, SWAP70, TFRC, WASF2]
GO:0002460	adaptive immune response based on somatic recombination of immune receptors built from immunoglobulin superfamily domains	GO_BiologicalProcess-EBI-UniProt-GOA_27.02.2019_00h00		1.17856e-07	0.000152977	1.14309e-14	1.48602e-13	[4]	Group11	8.40517	39	[ANP32B, B2M, C4A, CALB2, CD274, CD74, CR2, CXCL13, DUSP22, EXO1, HLA-A, HLA-E, IGHM, IGKC, IGKV3-11, IGKV3-15, IGKV4-1, IGKV5-2, IGL, IGLC1, IGLL1, IGLL5, IGLV3-1, IL12B, IL13RA2, INPP5D, IRF4, MBL2, MYDGF, NECTIN2, NME1, POU2F2, PPHLN1, RIPK3, SHLD2, SLC25A4, SWAP70, TFRC, WASF2]
GO:0016192	vesicle-mediated transport	GO_BiologicalProcess-EBI-UniProt-GOA_27.02.2019_00h00		6.52379e-09	8.52659e-06	1.14309e-14	1.48602e-13	[4]	Group11	5.35922	138	[ABR, ACKR4, ACTB, ACTN1, ACTN4, ACTR3, ADGRE2, ADGRE5, ALDH3B1, ALDOA, ALOX5, ANGPTL1, AP2M1, APBA2, APOC1, APOE, ARF4, ARPC2, ASGR1, ATG5, AZI2, B2M, BICD1, BICD2, C4A, CALB2, CASR, CCL4, CD163, CD209, CD22, CDC42SE2, CHP1, CKAP4, CLEC10A, CLSTN1, COPZ1, COPZ2, COTL1, CR2, CREB3L2, CSTB, CXCL1, CXCR1, DENND5A, DMBT1, DOC2A, DPP7, DTX3L, EHD2, EIF2AK2, ENDOD1, FNBP1L, FTH1, GOLGA5, GRK3, GULP1, …
GO:0019724	B cell mediated immunity	GO_BiologicalProcess-EBI-UniProt-GOA_27.02.2019_00h00		4.16928e-07	0.000535753	1.14309e-14	1.48602e-13	[5]	Group11	9.72222	28	[ANP32B, C4A, CALB2, CD74, CR2, EXO1, HLA-E, IGHM, IGKC, IGKV3-11, IGKV3-15, IGKV4-1, IGKV5-2, IGL, IGLC1, IGLL1, IGLL5, IGLV3-1, IL13RA2, INPP5D, MBL2, NECTIN2, NME1, POU2F2, PPHLN1, SHLD2, SWAP70, TFRC]
GO:0016064	immunoglobulin mediated immune response	GO_BiologicalProcess-EBI-UniProt-GOA_27.02.2019_00h00		3.61528e-07	0.000465287	1.14309e-14	1.48602e-13	[6]	Group11	9.79021	28	[ANP32B, C4A, CALB2, CD74, CR2, EXO1, HLA-E, IGHM, IGKC, IGKV3-11, IGKV3-15, IGKV4-1, IGKV5-2, IGL, IGLC1, IGLL1, IGLL5, IGLV3-1, IL13RA2, INPP5D, MBL2, NECTIN2, NME1, POU2F2, PPHLN1, SHLD2, SWAP70, TFRC]
GO:0048518	positive regulation of biological process	GO_BiologicalProcess-EBI-UniProt-GOA_27.02.2019_00h00		7.96399e-10	1.04647e-06	4.26341e-08	4.26341e-07	[1, 2, 3]	Group12	4.36626	309	[ABR, ACACB, ACIN1, ACTA1, ACTA2, ACTB, ACTC1, ACTN1, ACTN4, ACTR3, ADAM11, ADAM9, ADCY9, ADD1, ADGRE2, ADGRF5, AIMP1, AKAP9, AKR1B1, ANG, ANGPTL1, ANP32B, AP2M1, APBB2, APOC1, APOE, ARF4, ARHGDIA, ARPC2, ARRDC3, ASH1L, ATF5, ATF6, ATG16L1, ATG5, ATP5IF1, ATRX, AZI2, B2M, BCL2L11, BHLHE40, BICD1, BID, BIRC2, BLNK, BTN1A1, C4A, CACUL1, CALB2, CAMK2D, CAMKK2, CARMIL2, CASR, CAST, CCL11, CCL4, CCND1…
GO:0002682	regulation of immune system process	GO_BiologicalProcess-EBI-UniProt-GOA_27.02.2019_00h00		9.98021e-14	1.32537e-10	4.26341e-08	4.26341e-07	[2, 3]	Group12	6.34542	133	[ABR, ACIN1, ACTB, ACTR3, ADGRE2, ADGRF5, ANP32B, APOE, ARPC2, ATG5, AZI2, B2M, BIRC2, BTN1A1, C4A, CALB2, CASR, CCL4, CD2, CD209, CD22, CD274, CD276, CD3E, CD74, CD79A, CLEC10A, CLSTN1, CMTM3, COL1A2, CR2, CREB3, CXCL12, CXCL13, DMBT1, DNASE1L3, DTX3L, DUSP10, DUSP22, EIF2AK2, ESRRA, FKBP1A, FOXO3, H3F3A, HLA-A, HLA-DPA1, HLA-DPB1, HLA-E, HSP90B1, IFNAR2, IFNGR1, IGFBP7, IGHM, IGKC, IGKV3-11, IG…
GO:0045321	leukocyte activation	GO_BiologicalProcess-EBI-UniProt-GOA_27.02.2019_00h00		4.5805e-15	6.08748e-12	4.26341e-08	4.26341e-07	[2, 3]	Group12	7.00599	117	[ABR, ADAM9, ADGRE2, ADGRE5, ADGRF5, ALDH3B1, ALDOA, ALOX5, ANP32B, ATG5, AZI2, B2M, BATF3, BLNK, CALB2, CASR, CCL4, CD2, CD209, CD22, CD274, CD276, CD3E, CD74, CD79A, CKAP4, CLSTN1, COTL1, CR2, CSTB, CXCL1, CXCR1, CXCR5, DNAJB9, DNASE1L3, DPP7, DUSP10, DUSP22, EXO1, FKBP1A, FTH1, HLA-A, HLA-DPA1, HLA-DPB1, HLA-E, IGHM, IGKC, IGL, IGLC1, IGLL1, IGLL5, IL12B, IL13RA2, IL21R, IL6ST, INPP5D, IRF4, I…
GO:0048583	regulation of response to stimulus	GO_BiologicalProcess-EBI-UniProt-GOA_27.02.2019_00h00		3.58166e-07	0.000461318	4.26341e-08	4.26341e-07	[2, 3]	Group12	4.42242	232	[ABR, ACTB, ACTN4, ACTR3, ADAM11, ADAM9, ADGRE2, AIMP1, AKAP9, AKR1B1, ANGPTL1, ANP32B, APOE, ARHGAP30, ARHGDIA, ARPC2, ARRDC3, ASAH2, ASH1L, ATF6, ATG5, ATP5IF1, AZI2, B2M, BCL2L11, BICD1, BID, BIRC2, BLNK, BTN1A1, C4A, CALB2, CAMK2D, CAPN5, CASR, CCL11, CCL4, CD2, CD209, CD22, CD274, CD276, CD3E, CD74, CD79A, CDAN1, CDC42SE2, CDH5, CHD5, CHP1, CHST11, CLEC10A, CLSTN1, CMA1, CMTM3, CNKSR2, COL1A…
GO:0002250	adaptive immune response	GO_BiologicalProcess-EBI-UniProt-GOA_27.02.2019_00h00		1.9737e-07	0.0002552	4.26341e-08	4.26341e-07	[3]	Group12	7.01531	55	[ANP32B, B2M, C4A, CALB2, CD209, CD274, CD3E, CD74, CD79A, CLEC10A, CLSTN1, CR2, CXCL13, DUSP10, DUSP22, EXO1, HLA-A, HLA-E, IGHM, IGKC, IGKV3-11, IGKV3-15, IGKV4-1, IGKV5-2, IGL, IGLC1, IGLL1, IGLL5, IGLV3-1, IL12B, IL13RA2, IL6ST, INPP5D, IRF4, LIME1, MBL2, MYDGF, NECTIN2, NME1, PAG1, POU2F2, PPHLN1, PRDM1, PRDX1, PYCARD, RIPK3, RPS6KB2, SHLD2, SLC25A4, SWAP70, TFRC, TNFRSF13B, TNFRSF17, TRAV29…
GO:0002263	cell activation involved in immune response	GO_BiologicalProcess-EBI-UniProt-GOA_27.02.2019_00h00		1.76312e-05	0.0219333	4.26341e-08	4.26341e-07	[3]	Group12	6.06717	56	[ABR, ADGRE2, ADGRE5, ALDH3B1, ALDOA, ALOX5, ANP32B, B2M, CALB2, CKAP4, CLSTN1, COTL1, CR2, CSTB, CXCL1, CXCR1, DNASE1L3, DPP7, EXO1, FTH1, HLA-A, IL12B, IL13RA2, IRF4, IST1, ITGB2, ITM2A, LAMP1, LBP, LHCGR, MBL2, MYDGF, NME1, PGLYRP2, PGRMC1, PLAC8, PPHLN1, PPIE, PRKCSH, PRSS3, PSMD1, PTPRJ, PYCARD, RAB31, RASGRP1, SBNO2, SHLD2, SIGLEC5, SWAP70, SYNGR1, TCIM, TFRC, TXNDC5, UBR4, VAT1, VCP]
GO:0002443	leukocyte mediated immunity	GO_BiologicalProcess-EBI-UniProt-GOA_27.02.2019_00h00		1.2505e-07	0.000162065	4.26341e-08	4.26341e-07	[3]	Group12	6.33803	72	[ABR, ADGRE2, ADGRE5, ALDH3B1, ALDOA, ALOX5, ANP32B, B2M, C4A, CALB2, CD74, CKAP4, CLSTN1, COTL1, CR2, CSTB, CXCL1, CXCR1, DNASE1L3, DPP7, DUSP22, EXO1, FTH1, HLA-A, HLA-E, IGHM, IGKC, IGKV3-11, IGKV3-15, IGKV4-1, IGKV5-2, IGL, IGLC1, IGLL1, IGLL5, IGLV3-1, IL12B, IL13RA2, INPP5D, IST1, ITGB2, LAG3, LAMP1, LHCGR, MBL2, NECTIN2, NME1, PGRMC1, PLAC8, POU2F2, PPHLN1, PPIE, PRDX1, PRKCSH, PRSS3, PSMD…
GO:0002684	positive regulation of immune system process	GO_BiologicalProcess-EBI-UniProt-GOA_27.02.2019_00h00		3.61902e-11	4.78434e-08	4.26341e-08	4.26341e-07	[2, 3, 4]	Group12	6.57895	100	[ACIN1, ACTB, ACTR3, ADGRE2, ANP32B, ARPC2, AZI2, B2M, BIRC2, BTN1A1, C4A, CALB2, CCL4, CD2, CD209, CD22, CD274, CD276, CD3E, CD74, CD79A, CLEC10A, CLSTN1, CMTM3, CR2, CREB3, CXCL12, CXCL13, DMBT1, DUSP10, DUSP22, FOXO3, HLA-A, HLA-DPA1, HLA-DPB1, HLA-E, HSP90B1, IGFBP7, IGHM, IGKC, IGKV3-11, IGKV3-15, IGKV4-1, IGKV5-2, IGL, IGLC1, IGLL1, IGLL5, IGLV3-1, IL12B, IL13RA2, IL6ST, INPP5D, IRF4, IRS2,…
GO:0006952	defense response	GO_BiologicalProcess-EBI-UniProt-GOA_27.02.2019_00h00		3.89241e-05	0.0477988	4.26341e-08	4.26341e-07	[3]	Group12	4.91196	106	[ABR, ACKR4, ACTR3, ADAM11, ADGRE2, ADGRE5, AIMP1, ALOX5, APOE, ASH1L, ATG16L1, B2M, BIRC2, BLNK, C4A, CALB2, CAMK2D, CCL11, CCL4, CCR5, CD163, CD209, CD74, CDH5, CDO1, CLEC10A, CLEC1A, CLSTN1, CMA1, COTL1, CR2, CXCL1, CXCL12, CXCL13, DMBT1, DNASE1L3, DTX3L, DUSP10, EIF2AK2, EPRS, FNDC4, GUCY2C, HAMP, HLA-A, HLA-DPA1, HLA-DPB1, HLA-E, HSP90B1, IFI44L, IFNAR1, IFNAR2, IFNGR1, IGFBP7, IGHM, IGKC, I…
GO:0007165	signal transduction	GO_BiologicalProcess-EBI-UniProt-GOA_27.02.2019_00h00		1.41521e-08	1.84826e-05	4.26341e-08	4.26341e-07	[2, 3, 4]	Group12	4.28511	303	[ABR, ACKR4, ACTB, ACTN4, ACTR3, ADAM11, ADAM9, ADCY9, ADD1, ADGRE2, ADGRE5, ADGRF5, AIMP1, AKAP9, AKR1B1, ALOX5, ANGPTL1, ANOS1, ANP32B, AP2M1, APBB2, APOE, ARF4, ARHGAP30, ARHGDIA, ARPC2, ARRDC3, ASAH2, ASH1L, ATF6, ATG5, ATP5IF1, ATRX, AZI2, B2M, BCL2L11, BCL7B, BHLHE40, BICD1, BID, BIRC2, BLNK, BTN1A1, CALB2, CAMK2D, CAMKK2, CAPN5, CASP14, CASR, CAST, CCDC88C, CCL11, CCL4, CCND1, CCR5, CD2, C…
GO:0009893	positive regulation of metabolic process	GO_BiologicalProcess-EBI-UniProt-GOA_27.02.2019_00h00		2.1391e-05	0.026589	4.26341e-08	4.26341e-07	[2, 3, 4]	Group12	4.37616	188	[ACACB, ACTA1, ACTA2, ACTB, ACTC1, ACTN1, ACTN4, ACTR3, ADAM11, ADAM9, ADCY9, ADGRF5, AKAP9, AKR1B1, ANG, ANGPTL1, ANP32B, AP2M1, APOC1, APOE, ARF4, ARPC2, ARRDC3, ASH1L, ATF5, ATF6, ATG16L1, ATG5, ATP5IF1, ATRX, BCL2L11, BHLHE40, BID, BIRC2, CACUL1, CAMKK2, CASR, CAST, CCL11, CCL4, CCND1, CCND2, CD2, CD276, CD3E, CD74, CENPX, CHD5, CHP1, CIRBP, CLSTN1, CNKSR2, CNPY2, COTL1, CREB3, CREB3L2, CRLF1…
GO:0010033	response to organic substance	GO_BiologicalProcess-EBI-UniProt-GOA_27.02.2019_00h00		4.46484e-12	5.90698e-09	4.26341e-08	4.26341e-07	[3]	Group12	5.16503	205	[ABR, ACACB, ACKR4, ACSL4, ACTA1, ACTB, ACTC1, ACTN4, ACTR3, ADAM11, ADAM9, ADCY9, ADD1, AFF3, AKAP9, AKR1B1, ALOX5, ANG, ANGPTL1, ANOS1, ANP32B, APOE, ARHGDIA, ASAH2, ASH1L, ATF6, ATG5, ATRX, B2M, BCL2L11, BIRC2, C4A, CALB2, CAMK2D, CAPN5, CASR, CCL11, CCL4, CCND1, CCR5, CD274, CD74, CDAN1, CDH5, CDO1, CHST11, CLDN4, CLDN5, CLSTN1, CMA1, CNPY2, COL1A2, COL6A1, CR2, CREB3, CREB3L2, CRIP2, CRLF1, …
GO:0032609	interferon-gamma production	GO_BiologicalProcess-EBI-UniProt-GOA_27.02.2019_00h00		2.30376e-05	0.0286126	4.26341e-08	4.26341e-07	[3]	Group12	10.6918	17	[AZI2, CD2, CD274, CD276, CD3E, HLA-A, HLA-DPA1, HLA-DPB1, IL12B, IL12RB2, MYDGF, PGLYRP2, PLCL1, PYCARD, RASGRP1, RIPK3, SLC25A4]
GO:0043207	response to external biotic stimulus	GO_BiologicalProcess-EBI-UniProt-GOA_27.02.2019_00h00		2.56843e-05	0.0317715	4.26341e-08	4.26341e-07	[3]	Group12	5.49536	71	[ABR, ACTA2, ADAM11, ADAM9, AIMP1, ATG16L1, ATG5, B2M, BATF3, BCL2L11, BIRC2, C4A, CALB2, CCL11, CCL4, CCR5, CD274, COTL1, CR2, CSF2RB, CXCL1, CXCL12, CXCL13, DMBT1, DTX3L, DUSP10, EIF2AK2, GUCY2C, HAMP, HLA-A, HLA-E, HMCN1, IFI44, IFI44L, IFNAR1, IFNAR2, IFNGR1, IGHM, IGKC, IGL, IGLC1, IGLL1, IGLL5, IL12B, IL12RB2, IRF4, JUN, KRT8, LBP, LRAT, MBL2, MLST8, MR1, MRC1, MUC7, MX1, MYDGF, PGLYRP2, PL…
GO:0048522	positive regulation of cellular process	GO_BiologicalProcess-EBI-UniProt-GOA_27.02.2019_00h00		6.2064e-07	0.000794419	4.26341e-08	4.26341e-07	[2, 3, 4]	Group12	4.26009	266	[ABR, ACACB, ACIN1, ACTA2, ACTN1, ACTN4, ACTR3, ADAM11, ADAM9, ADCY9, ADD1, ADGRF5, AIMP1, AKAP9, AKR1B1, ANG, ANGPTL1, ANP32B, AP2M1, APBB2, APOC1, APOE, ARF4, ARHGDIA, ARPC2, ARRDC3, ASH1L, ATF5, ATF6, ATG16L1, ATG5, ATP5IF1, ATRX, AZI2, B2M, BCL2L11, BHLHE40, BICD1, BID, BIRC2, BLNK, CACUL1, CALB2, CAMK2D, CAMKK2, CARMIL2, CASR, CCL11, CCL4, CCND1, CCND2, CD2, CD209, CD274, CD276, CD3E, CD74, …
GO:0048584	positive regulation of response to stimulus	GO_BiologicalProcess-EBI-UniProt-GOA_27.02.2019_00h00		2.23588e-07	0.000288876	4.26341e-08	4.26341e-07	[2, 3, 4]	Group12	4.9492	151	[ACTB, ACTN4, ACTR3, ADAM11, ADAM9, AKR1B1, ANP32B, APOE, ARPC2, ASH1L, ATF6, ATP5IF1, AZI2, B2M, BCL2L11, BID, BIRC2, BLNK, BTN1A1, C4A, CALB2, CASR, CCL11, CCL4, CD2, CD209, CD22, CD274, CD276, CD3E, CD74, CD79A, CHD5, CLEC10A, CLSTN1, CMTM3, CR2, CREB3, CRLF1, CXCL12, CXCL13, DMBT1, DTX3L, DUSP22, EGR2, EIF2AK2, ESRRA, F2RL2, FAM110C, FAM168A, FKBP1A, FOXO3, GAREM1, HERPUD1, HINT1, HIP1, HLA-A…
GO:0051707	response to other organism	GO_BiologicalProcess-EBI-UniProt-GOA_27.02.2019_00h00		2.40368e-05	0.0298297	4.26341e-08	4.26341e-07	[2, 4]	Group12	5.51671	71	[ABR, ACTA2, ADAM11, ADAM9, AIMP1, ATG16L1, ATG5, B2M, BATF3, BCL2L11, BIRC2, C4A, CALB2, CCL11, CCL4, CCR5, CD274, COTL1, CR2, CSF2RB, CXCL1, CXCL12, CXCL13, DMBT1, DTX3L, DUSP10, EIF2AK2, GUCY2C, HAMP, HLA-A, HLA-E, HMCN1, IFI44, IFI44L, IFNAR1, IFNAR2, IFNGR1, IGHM, IGKC, IGL, IGLC1, IGLL1, IGLL5, IL12B, IL12RB2, IRF4, JUN, KRT8, LBP, LRAT, MBL2, MLST8, MR1, MRC1, MUC7, MX1, MYDGF, PGLYRP2, PL…
GO:0070887	cellular response to chemical stimulus	GO_BiologicalProcess-EBI-UniProt-GOA_27.02.2019_00h00		4.70408e-13	6.24231e-10	4.26341e-08	4.26341e-07	[3]	Group12	5.24987	208	[ACKR4, ACTA1, ACTB, ACTN4, ACTR3, ADAM11, ADAM9, ADCY9, ADD1, ADGRE2, AKAP9, AKR1B1, ALDH3B1, ALOX5, ANAPC1, ANGPTL1, ANOS1, ANP32B, APOE, ARHGDIA, ASAH2, ATF6, ATG5, ATRX, B2M, BCL2L11, BIRC2, CALB2, CAMK2D, CAMKK2, CAPN5, CASR, CCL11, CCL4, CCND1, CCR5, CD274, CD74, CDAN1, CDH5, CDO1, CHD5, CHST11, CLDN5, CLSTN1, CMA1, CNPY2, COL1A2, COL6A1, CR2, CREB3, CREB3L2, CRIP2, CRLF1, CSF2RB, CTDSP2, C…
GO:0098609	cell-cell adhesion	GO_BiologicalProcess-EBI-UniProt-GOA_27.02.2019_00h00		7.46665e-06	0.00939305	4.26341e-08	4.26341e-07	[3]	Group12	5.98291	63	[ACTB, ADAM9, CALB2, CASR, CCL4, CD2, CD209, CD274, CD276, CD3E, CD74, CDH5, CLDN15, CLDN4, CLDN5, CLSTN1, CR2, CXCL12, CXCL13, DSCAML1, DUSP10, DUSP22, EFNA5, FGFRL1, FNDC3A, GCNT1, HLA-A, HLA-DPA1, HLA-DPB1, HLA-E, HMCN1, IL12B, IL6ST, ITGA7, ITGB2, ITGB7, LAG3, LHCGR, MBL2, MIA3, MYH9, NECTIN2, NRARP, PAG1, PAK3, PDLIM5, PLCL1, PPHLN1, PRDX1, PTPN11, PYCARD, RASGRP1, RGCC, RPL9, RPS3, RPS6KB2,…
GO:0002274	myeloid leukocyte activation	GO_BiologicalProcess-EBI-UniProt-GOA_27.02.2019_00h00		2.07455e-06	0.00263468	4.26341e-08	4.26341e-07	[3, 4]	Group12	6.48899	56	[ABR, ADAM9, ADGRE2, ADGRE5, ADGRF5, ALDH3B1, ALDOA, ALOX5, B2M, BATF3, CALB2, CD2, CD74, CKAP4, CLSTN1, COTL1, CR2, CSTB, CXCL1, CXCR1, DNASE1L3, DPP7, FTH1, HLA-A, IL13RA2, IRF4, IST1, ITGB2, JUN, LAMP1, LBP, LHCGR, MBL2, NECTIN2, PGRMC1, PLAC8, PPHLN1, PPIE, PRKCSH, PRSS3, PSMD1, PTPRJ, PYCARD, RAB31, RASGRP1, SBNO2, SIGLEC5, SLC25A4, SYNGR1, TCIM, TLR13, TLR6, TXNDC5, UBR4, VAT1, VCP]
GO:0002366	leukocyte activation involved in immune response	GO_BiologicalProcess-EBI-UniProt-GOA_27.02.2019_00h00		1.06687e-05	0.0133892	4.26341e-08	4.26341e-07	[3, 4]	Group12	6.12022	56	[ABR, ADGRE2, ADGRE5, ALDH3B1, ALDOA, ALOX5, ANP32B, B2M, CALB2, CKAP4, CLSTN1, COTL1, CR2, CSTB, CXCL1, CXCR1, DNASE1L3, DPP7, EXO1, FTH1, HLA-A, IL12B, IL13RA2, IRF4, IST1, ITGB2, ITM2A, LAMP1, LBP, LHCGR, MBL2, MYDGF, NME1, PGLYRP2, PGRMC1, PLAC8, PPHLN1, PPIE, PRKCSH, PRSS3, PSMD1, PTPRJ, PYCARD, RAB31, RASGRP1, SBNO2, SHLD2, SIGLEC5, SWAP70, SYNGR1, TCIM, TFRC, TXNDC5, UBR4, VAT1, VCP]
GO:0002697	regulation of immune effector process	GO_BiologicalProcess-EBI-UniProt-GOA_27.02.2019_00h00		5.53908e-07	0.000709556	4.26341e-08	4.26341e-07	[3, 4]	Group12	7.57042	43	[ABR, ADGRE2, ANP32B, ATG5, B2M, BIRC2, C4A, CALB2, CD22, CD74, CR2, DNASE1L3, DTX3L, DUSP10, DUSP22, HLA-A, HLA-E, IGKC, IGKV3-11, IGKV3-15, IGKV4-1, IGKV5-2, IGL, IGLC1, IGLV3-1, IL12B, IL13RA2, IRF4, ITGB2, LAG3, LAMP1, LBP, MYDGF, NECTIN2, PGLYRP2, PPHLN1, PTPRJ, PYCARD, RASGRP1, RIPK3, SHLD2, TFRC, WASF2]
GO:0022407	regulation of cell-cell adhesion	GO_BiologicalProcess-EBI-UniProt-GOA_27.02.2019_00h00		3.78487e-07	0.000486735	4.26341e-08	4.26341e-07	[3, 4]	Group12	7.83939	41	[CALB2, CCL4, CD209, CD274, CD276, CD3E, CD74, CR2, CXCL12, CXCL13, DUSP10, DUSP22, EFNA5, HLA-A, HLA-DPA1, HLA-DPB1, HLA-E, IL12B, IL6ST, LAG3, LHCGR, MBL2, MIA3, NRARP, PAG1, PAK3, PLCL1, PPHLN1, PRDX1, PTPN11, PYCARD, RASGRP1, RGCC, RPS3, RPS6KB2, SOCS1, SWAP70, TFRC, TIGIT, VIPR1, ZNF703]
GO:0045087	innate immune response	GO_BiologicalProcess-EBI-UniProt-GOA_27.02.2019_00h00		1.83594e-06	0.00233348	4.26341e-08	4.26341e-07	[3, 4]	Group12	5.86371	74	[ACTR3, ADAM11, APOE, B2M, BIRC2, C4A, CALB2, CAMK2D, CCL11, CCL4, CD209, CLEC10A, CLSTN1, CR2, DMBT1, DTX3L, DUSP10, EIF2AK2, EPRS, GUCY2C, HLA-A, HLA-DPA1, HLA-DPB1, HLA-E, HSP90B1, IFNAR1, IFNAR2, IFNGR1, IGFBP7, IGHM, IGKC, IGL, IGLC1, IGLL1, IGLL5, IL12B, IRF4, ITGB2, LAG3, LAMP1, LBP, LHCGR, LRP8, MBL2, MLST8, MR1, MRC1, MUC5AC, MUC7, MX1, MYDGF, NECTIN2, PAG1, PAK3, PGLYRP2, PPHLN1, PRDM1,…
GO:0046649	lymphocyte activation	GO_BiologicalProcess-EBI-UniProt-GOA_27.02.2019_00h00		1.70882e-12	2.26419e-09	4.26341e-08	4.26341e-07	[3, 4]	Group12	7.90843	76	[ANP32B, ATG5, AZI2, B2M, BLNK, CALB2, CASR, CCL4, CD2, CD209, CD22, CD274, CD276, CD3E, CD74, CD79A, CLSTN1, CR2, CXCR5, DNAJB9, DUSP10, DUSP22, EXO1, FKBP1A, HLA-A, HLA-DPA1, HLA-DPB1, HLA-E, IGHM, IGKC, IGL, IGLC1, IGLL1, IGLL5, IL12B, IL21R, IL6ST, INPP5D, IRF4, IRS2, ITGB2, ITM2A, LAG3, LAMP1, LHCGR, MYDGF, MYH9, NME1, NRARP, PAG1, PAK3, PGLYRP2, PLCL1, POSTN, POU2F2, PPHLN1, PRDM1, PRDX1, P…
GO:0050776	regulation of immune response	GO_BiologicalProcess-EBI-UniProt-GOA_27.02.2019_00h00		5.35107e-13	7.09552e-10	4.26341e-08	4.26341e-07	[3, 4]	Group12	7.02853	101	[ABR, ACTB, ACTR3, ADGRE2, ANP32B, APOE, ARPC2, ATG5, AZI2, B2M, BIRC2, BTN1A1, C4A, CALB2, CASR, CD209, CD22, CD274, CD276, CD3E, CD74, CD79A, CLEC10A, CLSTN1, CMTM3, COL1A2, CR2, CXCL13, DMBT1, DUSP10, DUSP22, FKBP1A, HLA-A, HLA-DPA1, HLA-DPB1, HLA-E, HSP90B1, IFNAR2, IFNGR1, IGFBP7, IGHM, IGKC, IGKV3-11, IGKV3-15, IGKV4-1, IGKV5-2, IGL, IGLC1, IGLL1, IGLL5, IGLV3-1, IL12B, IL13RA2, IL6ST, INPP…
GO:0050865	regulation of cell activation	GO_BiologicalProcess-EBI-UniProt-GOA_27.02.2019_00h00		5.71537e-10	7.52143e-07	4.26341e-08	4.26341e-07	[3, 4]	Group12	7.73067	62	[ABR, ADGRE2, ADGRF5, ANP32B, APOE, CALB2, CCL4, CD2, CD209, CD22, CD274, CD276, CD3E, CD74, CR2, DUSP10, DUSP22, HLA-A, HLA-DPA1, HLA-DPB1, HLA-E, IGHM, IGKC, IGL, IGLC1, IGLL1, IGLL5, IL12B, IL13RA2, IL6ST, INPP5D, IRF4, IRS2, ITGB2, LAG3, LAMP1, LBP, MYDGF, NECTIN2, NRARP, PAG1, PAK3, PGLYRP2, PLCL1, PPHLN1, PRDM1, PRDX1, PRELID1, PTPN11, PYCARD, RASGRP1, RIPK3, RPS3, RPS6KB2, SHLD2, SLC25A4, …
GO:0002520	immune system development	GO_BiologicalProcess-EBI-UniProt-GOA_27.02.2019_00h00		8.7133e-07	0.00111443	4.26341e-08	4.26341e-07	[2, 4, 5]	Group12	5.92885	75	[ACIN1, ACTN1, ADD1, ADGRF5, ANGPTL1, ANP32B, ATG5, ATP5IF1, AZI2, B2M, BATF3, BCL2L11, BLNK, CD2, CD274, CD3E, CD74, CD79A, CLSTN1, CR2, CRIP2, CXCR5, DNAJB9, DUSP10, EIF2AK2, ESRRA, EXO1, FOXO3, H3F3A, HLA-E, IGHM, IL12B, INPP5D, IRF4, ITM2A, JUN, KMT2A, LOX, MIA3, MYDGF, MYH9, NME1, NRARP, PAG1, PGLYRP2, PLD4, POSTN, POU2F2, PPARGC1B, PRDM1, PRELID1, PRSS27, PRXL2A, PSMD1, PTPN11, PTPRJ, RASGR…
GO:0002449	lymphocyte mediated immunity	GO_BiologicalProcess-EBI-UniProt-GOA_27.02.2019_00h00		1.28376e-07	0.000166247	4.26341e-08	4.26341e-07	[4]	Group12	8.50112	38	[ANP32B, B2M, C4A, CALB2, CD74, CR2, DUSP22, EXO1, HLA-A, HLA-E, IGHM, IGKC, IGKV3-11, IGKV3-15, IGKV4-1, IGKV5-2, IGL, IGLC1, IGLL1, IGLL5, IGLV3-1, IL12B, IL13RA2, INPP5D, LAG3, LAMP1, MBL2, NECTIN2, NME1, POU2F2, PPHLN1, PRDX1, RASGRP1, RIPK3, SHLD2, SWAP70, TFRC, WASF2]
GO:0002460	adaptive immune response based on somatic recombination of immune receptors built from immunoglobulin superfamily domains	GO_BiologicalProcess-EBI-UniProt-GOA_27.02.2019_00h00		1.17856e-07	0.000152977	4.26341e-08	4.26341e-07	[4]	Group12	8.40517	39	[ANP32B, B2M, C4A, CALB2, CD274, CD74, CR2, CXCL13, DUSP22, EXO1, HLA-A, HLA-E, IGHM, IGKC, IGKV3-11, IGKV3-15, IGKV4-1, IGKV5-2, IGL, IGLC1, IGLL1, IGLL5, IGLV3-1, IL12B, IL13RA2, INPP5D, IRF4, MBL2, MYDGF, NECTIN2, NME1, POU2F2, PPHLN1, RIPK3, SHLD2, SLC25A4, SWAP70, TFRC, WASF2]
GO:0002694	regulation of leukocyte activation	GO_BiologicalProcess-EBI-UniProt-GOA_27.02.2019_00h00		1.11967e-10	1.47573e-07	4.26341e-08	4.26341e-07	[3, 4, 5]	Group12	8.1225	61	[ABR, ADGRE2, ADGRF5, ANP32B, CALB2, CCL4, CD2, CD209, CD22, CD274, CD276, CD3E, CD74, CR2, DUSP10, DUSP22, HLA-A, HLA-DPA1, HLA-DPB1, HLA-E, IGHM, IGKC, IGL, IGLC1, IGLL1, IGLL5, IL12B, IL13RA2, IL6ST, INPP5D, IRF4, IRS2, ITGB2, LAG3, LAMP1, LBP, MYDGF, NECTIN2, NRARP, PAG1, PAK3, PGLYRP2, PLCL1, PPHLN1, PRDM1, PRDX1, PRELID1, PTPN11, PYCARD, RASGRP1, RIPK3, RPS3, RPS6KB2, SHLD2, SLC25A4, SOCS1,…
GO:0002764	immune response-regulating signaling pathway	GO_BiologicalProcess-EBI-UniProt-GOA_27.02.2019_00h00		1.22422e-07	0.000158782	4.26341e-08	4.26341e-07	[3, 4, 5]	Group12	6.81818	60	[ACTB, ACTR3, ARPC2, AZI2, BIRC2, BTN1A1, CD209, CD22, CD276, CD3E, CD79A, CLEC10A, CLSTN1, CMTM3, CR2, DMBT1, DUSP22, HLA-DPA1, HLA-DPB1, HSP90B1, IGHM, IGKC, IGKV3-11, IGKV3-15, IGKV4-1, IGKV5-2, IGL, IGLC1, IGLL1, IGLL5, IGLV3-1, INPP5D, IRF4, ITGB2, JUN, LBP, LIME1, MUC5AC, MUC7, NECTIN2, PAG1, PAK3, PAX5, PGLYRP2, PLCL1, PRDX1, PRKCH, PSMD1, PTPRJ, RPS27A, RPS3, RPS6KB2, S100A1, THEMIS2, TLR…
GO:0007159	leukocyte cell-cell adhesion	GO_BiologicalProcess-EBI-UniProt-GOA_27.02.2019_00h00		2.33583e-07	0.000301556	4.26341e-08	4.26341e-07	[4]	Group12	8.42825	37	[CALB2, CCL4, CD209, CD274, CD276, CD3E, CD74, CR2, CXCL12, DUSP10, DUSP22, GCNT1, HLA-A, HLA-DPA1, HLA-DPB1, HLA-E, IL12B, IL6ST, ITGB2, ITGB7, LAG3, LHCGR, MIA3, NRARP, PAG1, PAK3, PLCL1, PPHLN1, PRDX1, PTPN11, PYCARD, RASGRP1, RPS3, RPS6KB2, SOCS1, TFRC, TIGIT]
GO:0007166	cell surface receptor signaling pathway	GO_BiologicalProcess-EBI-UniProt-GOA_27.02.2019_00h00		8.5899e-11	1.13387e-07	4.26341e-08	4.26341e-07	[3, 4, 5]	Group12	5.11182	192	[ACKR4, ACTB, ACTN4, ACTR3, ADAM11, ADAM9, ADGRE2, ADGRE5, ADGRF5, AKAP9, AKR1B1, ALOX5, ANGPTL1, ANOS1, ANP32B, AP2M1, APOE, ARF4, ARHGDIA, ARPC2, ASH1L, AZI2, B2M, BCL2L11, BCL7B, BHLHE40, BID, BIRC2, BLNK, BTN1A1, CALB2, CAMK2D, CAPN5, CAST, CCDC88C, CCL11, CCL4, CCND1, CCR5, CD2, CD209, CD22, CD274, CD276, CD3E, CD74, CD79A, CDH5, CENPX, CHST11, CLDN5, CLEC10A, CLEC1A, CLSTN1, CMTM3, CNPY2, C…
GO:0022409	positive regulation of cell-cell adhesion	GO_BiologicalProcess-EBI-UniProt-GOA_27.02.2019_00h00		3.80826e-05	0.0468036	4.26341e-08	4.26341e-07	[3, 4, 5]	Group12	7.94118	27	[CALB2, CCL4, CD209, CD274, CD276, CD3E, CD74, CR2, CXCL13, DUSP10, HLA-A, HLA-DPA1, HLA-DPB1, HLA-E, IL12B, IL6ST, LHCGR, PAK3, PPHLN1, PTPN11, PYCARD, RASGRP1, RPS3, RPS6KB2, SOCS1, TFRC, VIPR1]
GO:0034097	response to cytokine	GO_BiologicalProcess-EBI-UniProt-GOA_27.02.2019_00h00		7.09438e-10	9.32911e-07	4.26341e-08	4.26341e-07	[4]	Group12	6.35341	96	[ACKR4, ACSL4, ACTN4, ACTR3, ADAM11, ADAM9, AFF3, ALOX5, ANP32B, ASAH2, B2M, BIRC2, CAMK2D, CCL11, CCL4, CCND1, CCR5, CD274, CD74, CLSTN1, CNPY2, COL1A2, CRLF1, CSF2RB, CXCL1, CXCL12, CXCL13, CXCR1, CXCR5, DPYSL3, EIF2AK2, EPRS, FOXO3, GUCY2C, HAMP, HLA-A, HLA-DPA1, HLA-DPB1, HLA-E, HSP90B1, IFNAR1, IFNAR2, IFNGR1, IL12B, IL12RB2, IL13RA2, IL21R, IL6ST, INPP5D, IRF4, IRS2, ITGB2, JUN, KRT8, LBP, …
GO:0050778	positive regulation of immune response	GO_BiologicalProcess-EBI-UniProt-GOA_27.02.2019_00h00		3.24009e-10	4.2672e-07	4.26341e-08	4.26341e-07	[3, 4, 5]	Group12	6.929	81	[ACTB, ACTR3, ANP32B, ARPC2, AZI2, B2M, BIRC2, BTN1A1, C4A, CALB2, CD209, CD22, CD274, CD276, CD3E, CD74, CD79A, CLEC10A, CLSTN1, CMTM3, CR2, DMBT1, DUSP22, HLA-A, HLA-DPA1, HLA-DPB1, HLA-E, HSP90B1, IGFBP7, IGHM, IGKC, IGKV3-11, IGKV3-15, IGKV4-1, IGKV5-2, IGL, IGLC1, IGLL1, IGLL5, IGLV3-1, IL12B, IL6ST, INPP5D, IRF4, ITGB2, LAG3, LAMP1, LBP, LIME1, MBL2, MLST8, MUC5AC, MUC7, NECTIN2, PAG1, PAK3…
GO:0050867	positive regulation of cell activation	GO_BiologicalProcess-EBI-UniProt-GOA_27.02.2019_00h00		3.44777e-07	0.000444418	4.26341e-08	4.26341e-07	[3, 4, 5]	Group12	7.86948	41	[ANP32B, CALB2, CCL4, CD2, CD209, CD274, CD276, CD3E, CD74, CR2, DUSP10, HLA-A, HLA-DPA1, HLA-DPB1, HLA-E, IGHM, IGKC, IGL, IGLC1, IGLL1, IGLL5, IL12B, IL6ST, INPP5D, IRS2, ITGB2, LAMP1, LBP, NECTIN2, PAK3, PPHLN1, PTPN11, PYCARD, RASGRP1, RPS3, RPS6KB2, SHLD2, SLC25A4, SOCS1, TFRC, TLR6]
GO:0070663	regulation of leukocyte proliferation	GO_BiologicalProcess-EBI-UniProt-GOA_27.02.2019_00h00		2.72074e-05	0.0336284	4.26341e-08	4.26341e-07	[3, 4, 5]	Group12	8.30565	25	[CALB2, CD209, CD22, CD274, CD276, CD3E, CD74, CR2, HLA-A, HLA-DPA1, HLA-DPB1, HLA-E, IL12B, IL6ST, INPP5D, IRS2, MYDGF, PLCL1, PPHLN1, PYCARD, RIPK3, RPS3, RPS6KB2, TFRC, TNFRSF13B]
GO:0071310	cellular response to organic substance	GO_BiologicalProcess-EBI-UniProt-GOA_27.02.2019_00h00		3.86009e-12	5.11075e-09	4.26341e-08	4.26341e-07	[4]	Group12	5.41527	178	[ACKR4, ACTA1, ACTB, ACTN4, ACTR3, ADAM11, ADAM9, ADCY9, ADD1, AKAP9, AKR1B1, ALOX5, ANGPTL1, ANOS1, ANP32B, ARHGDIA, ASAH2, ATF6, ATG5, B2M, BCL2L11, BIRC2, CALB2, CAMK2D, CAPN5, CASR, CCL11, CCL4, CCND1, CCR5, CD274, CD74, CDAN1, CDH5, CHST11, CLDN5, CLSTN1, CMA1, CNPY2, COL1A2, COL6A1, CR2, CREB3, CREB3L2, CRLF1, CSF2RB, CTDSP2, CXCL1, CXCL12, CXCL13, CXCR1, CXCR5, DERL2, DNAJB11, DNAJB9, DPYS…
GO:0002253	activation of immune response	GO_BiologicalProcess-EBI-UniProt-GOA_27.02.2019_00h00		4.36238e-09	5.71036e-06	4.26341e-08	4.26341e-07	[2, 4, 5, 6]	Group12	7.09812	68	[ACTB, ACTR3, ARPC2, AZI2, BIRC2, BTN1A1, C4A, CALB2, CD209, CD22, CD276, CD3E, CD79A, CLEC10A, CLSTN1, CMTM3, CR2, DMBT1, DUSP22, HLA-DPA1, HLA-DPB1, HSP90B1, IGFBP7, IGHM, IGKC, IGKV3-11, IGKV3-15, IGKV4-1, IGKV5-2, IGL, IGLC1, IGLL1, IGLL5, IGLV3-1, INPP5D, IRF4, ITGB2, LBP, LIME1, MBL2, MLST8, MUC5AC, MUC7, NECTIN2, PAG1, PAK3, PAX5, PGLYRP2, PLCL1, PPHLN1, PRDX1, PRKCH, PSMD1, PTPRJ, PYCARD,…
GO:0002696	positive regulation of leukocyte activation	GO_BiologicalProcess-EBI-UniProt-GOA_27.02.2019_00h00		1.59822e-07	0.00020681	4.26341e-08	4.26341e-07	[3, 4, 5, 6]	Group12	8.15109	41	[ANP32B, CALB2, CCL4, CD2, CD209, CD274, CD276, CD3E, CD74, CR2, DUSP10, HLA-A, HLA-DPA1, HLA-DPB1, HLA-E, IGHM, IGKC, IGL, IGLC1, IGLL1, IGLL5, IL12B, IL6ST, INPP5D, IRS2, ITGB2, LAMP1, LBP, NECTIN2, PAK3, PPHLN1, PTPN11, PYCARD, RASGRP1, RPS3, RPS6KB2, SHLD2, SLC25A4, SOCS1, TFRC, TLR6]
GO:0032649	regulation of interferon-gamma production	GO_BiologicalProcess-EBI-UniProt-GOA_27.02.2019_00h00		6.0686e-06	0.00765857	4.26341e-08	4.26341e-07	[4, 5]	Group12	12.4031	16	[CD2, CD274, CD276, CD3E, HLA-A, HLA-DPA1, HLA-DPB1, IL12B, IL12RB2, MYDGF, PGLYRP2, PLCL1, PYCARD, RASGRP1, RIPK3, SLC25A4]
GO:0034341	response to interferon-gamma	GO_BiologicalProcess-EBI-UniProt-GOA_27.02.2019_00h00		3.02969e-05	0.037356	4.26341e-08	4.26341e-07	[4, 5]	Group12	8.87097	22	[ACTR3, ADAM11, B2M, CAMK2D, CCL11, CCL4, EPRS, GUCY2C, HLA-A, HLA-DPA1, HLA-DPB1, HLA-E, IFNGR1, IL12B, IRF4, LHCGR, MRC1, SOCS1, TRIM25, TRIM8, USO1, WASF2]
GO:0042110	T cell activation	GO_BiologicalProcess-EBI-UniProt-GOA_27.02.2019_00h00		3.8718e-08	5.04883e-05	4.26341e-08	4.26341e-07	[4, 5]	Group12	7.80255	49	[ATG5, AZI2, B2M, CALB2, CASR, CCL4, CD2, CD209, CD274, CD276, CD3E, CD74, CLSTN1, CR2, DUSP10, DUSP22, FKBP1A, HLA-A, HLA-DPA1, HLA-DPB1, HLA-E, IL12B, IL6ST, IRF4, LAG3, LHCGR, MYDGF, MYH9, NRARP, PAG1, PAK3, PLCL1, POSTN, PPHLN1, PRDM1, PRDX1, PRELID1, PRSS27, PTPN11, PYCARD, RASGRP1, RIPK3, RPS3, RPS6KB2, SOCS1, TFRC, TIGIT, WASF2, ZEB1]
GO:0048534	hematopoietic or lymphoid organ development	GO_BiologicalProcess-EBI-UniProt-GOA_27.02.2019_00h00		7.84313e-06	0.00985882	4.26341e-08	4.26341e-07	[3, 4, 5, 6]	Group12	5.77406	69	[ACIN1, ACTN1, ADD1, ADGRF5, ANGPTL1, ATG5, ATP5IF1, AZI2, B2M, BATF3, BCL2L11, BLNK, CD2, CD3E, CD74, CD79A, CLSTN1, CR2, CRIP2, CXCR5, DNAJB9, DUSP10, EIF2AK2, ESRRA, FOXO3, H3F3A, IGHM, IL12B, INPP5D, IRF4, ITM2A, JUN, KMT2A, LOX, MIA3, MYDGF, MYH9, NME1, NRARP, PAG1, PGLYRP2, PLD4, POSTN, POU2F2, PPARGC1B, PRDM1, PRELID1, PRSS27, PRXL2A, PSMD1, PTPN11, PTPRJ, RASGRP1, RIPK3, RPS6KB2, SBNO2, S…
GO:0070665	positive regulation of leukocyte proliferation	GO_BiologicalProcess-EBI-UniProt-GOA_27.02.2019_00h00		1.18106e-05	0.0147633	4.26341e-08	4.26341e-07	[3, 4, 5, 6]	Group12	10.3825	19	[CALB2, CD209, CD274, CD276, CD3E, CD74, CR2, HLA-A, HLA-DPA1, HLA-DPB1, HLA-E, IL12B, IL6ST, IRS2, PPHLN1, PYCARD, RPS3, RPS6KB2, TFRC]
GO:1903037	regulation of leukocyte cell-cell adhesion	GO_BiologicalProcess-EBI-UniProt-GOA_27.02.2019_00h00		5.31058e-07	0.000680816	4.26341e-08	4.26341e-07	[4, 5]	Group12	8.54271	34	[CALB2, CCL4, CD209, CD274, CD276, CD3E, CD74, CR2, CXCL12, DUSP10, DUSP22, HLA-A, HLA-DPA1, HLA-DPB1, HLA-E, IL12B, IL6ST, LAG3, LHCGR, MIA3, NRARP, PAG1, PAK3, PLCL1, PPHLN1, PRDX1, PTPN11, PYCARD, RASGRP1, RPS3, RPS6KB2, SOCS1, TFRC, TIGIT]
GO:0002757	immune response-activating signal transduction	GO_BiologicalProcess-EBI-UniProt-GOA_27.02.2019_00h00		5.7428e-08	7.47138e-05	4.26341e-08	4.26341e-07	[3, 4, 5, 6, 7]	Group12	7.02381	59	[ACTB, ACTR3, ARPC2, AZI2, BIRC2, BTN1A1, CD209, CD22, CD276, CD3E, CD79A, CLEC10A, CLSTN1, CMTM3, CR2, DMBT1, DUSP22, HLA-DPA1, HLA-DPB1, HSP90B1, IGHM, IGKC, IGKV3-11, IGKV3-15, IGKV4-1, IGKV5-2, IGL, IGLC1, IGLL1, IGLL5, IGLV3-1, INPP5D, IRF4, ITGB2, LBP, LIME1, MUC5AC, MUC7, NECTIN2, PAG1, PAK3, PAX5, PGLYRP2, PLCL1, PRDX1, PRKCH, PSMD1, PTPRJ, RPS27A, RPS3, RPS6KB2, S100A1, THEMIS2, TLR13, T…
GO:0002768	immune response-regulating cell surface receptor signaling pathway	GO_BiologicalProcess-EBI-UniProt-GOA_27.02.2019_00h00		1.03335e-06	0.00131855	4.26341e-08	4.26341e-07	[4, 5, 6]	Group12	7.17557	47	[ACTB, ACTR3, ARPC2, AZI2, BTN1A1, CD209, CD22, CD276, CD3E, CD79A, CLEC10A, CLSTN1, CMTM3, CR2, DUSP22, HLA-DPA1, HLA-DPB1, IGHM, IGKC, IGKV3-11, IGKV3-15, IGKV4-1, IGKV5-2, IGL, IGLC1, IGLL1, IGLL5, IGLV3-1, INPP5D, JUN, LIME1, MUC5AC, MUC7, NECTIN2, PAG1, PAK3, PAX5, PLCL1, PRDX1, PRKCH, PSMD1, PTPRJ, RPS3, RPS6KB2, THEMIS2, TRAV29DV5, WASF2]
GO:0019221	cytokine-mediated signaling pathway	GO_BiologicalProcess-EBI-UniProt-GOA_27.02.2019_00h00		2.38194e-07	0.000307271	4.26341e-08	4.26341e-07	[4, 5, 6]	Group12	6.50651	65	[ACKR4, ACTN4, ADAM11, ALOX5, ANP32B, B2M, BIRC2, CAMK2D, CCL11, CCL4, CCND1, CCR5, CD74, CLSTN1, CNPY2, COL1A2, CRLF1, CSF2RB, CXCL1, CXCL12, CXCL13, CXCR1, CXCR5, FOXO3, HLA-A, HLA-DPA1, HLA-DPB1, HLA-E, HSP90B1, IFNAR1, IFNAR2, IFNGR1, IL12B, IL12RB2, IL13RA2, IL21R, IL6ST, INPP5D, IRF4, IRS2, ITGB2, KRT8, LBP, LHCGR, LRP8, MX1, MYDGF, PRKN, PSMD1, PTPN11, PYCARD, RBM5, RPS27A, SLC25A4, SOCS1,…
GO:0019724	B cell mediated immunity	GO_BiologicalProcess-EBI-UniProt-GOA_27.02.2019_00h00		4.16928e-07	0.000535753	4.26341e-08	4.26341e-07	[5]	Group12	9.72222	28	[ANP32B, C4A, CALB2, CD74, CR2, EXO1, HLA-E, IGHM, IGKC, IGKV3-11, IGKV3-15, IGKV4-1, IGKV5-2, IGL, IGLC1, IGLL1, IGLL5, IGLV3-1, IL13RA2, INPP5D, MBL2, NECTIN2, NME1, POU2F2, PPHLN1, SHLD2, SWAP70, TFRC]
GO:0032944	regulation of mononuclear cell proliferation	GO_BiologicalProcess-EBI-UniProt-GOA_27.02.2019_00h00		1.21372e-05	0.0151594	4.26341e-08	4.26341e-07	[4, 5, 6]	Group12	8.7108	25	[CALB2, CD209, CD22, CD274, CD276, CD3E, CD74, CR2, HLA-A, HLA-DPA1, HLA-DPB1, HLA-E, IL12B, IL6ST, INPP5D, IRS2, MYDGF, PLCL1, PPHLN1, PYCARD, RIPK3, RPS3, RPS6KB2, TFRC, TNFRSF13B]
GO:0051249	regulation of lymphocyte activation	GO_BiologicalProcess-EBI-UniProt-GOA_27.02.2019_00h00		2.13041e-09	2.7951e-06	4.26341e-08	4.26341e-07	[4, 5, 6]	Group12	8.22785	52	[ANP32B, CALB2, CCL4, CD2, CD209, CD22, CD274, CD276, CD3E, CD74, CR2, DUSP10, DUSP22, HLA-A, HLA-DPA1, HLA-DPB1, HLA-E, IGHM, IGKC, IGL, IGLC1, IGLL1, IGLL5, IL12B, IL6ST, INPP5D, IRF4, IRS2, LAG3, LAMP1, MYDGF, NRARP, PAG1, PAK3, PGLYRP2, PLCL1, PPHLN1, PRDM1, PRDX1, PRELID1, PTPN11, PYCARD, RASGRP1, RIPK3, RPS3, RPS6KB2, SHLD2, SOCS1, TFRC, TIGIT, TNFRSF13B, ZEB1]
GO:0071345	cellular response to cytokine stimulus	GO_BiologicalProcess-EBI-UniProt-GOA_27.02.2019_00h00		1.4431e-09	1.8948e-06	4.26341e-08	4.26341e-07	[5]	Group12	6.40114	90	[ACKR4, ACTN4, ACTR3, ADAM11, ALOX5, ANP32B, ASAH2, B2M, BIRC2, CAMK2D, CCL11, CCL4, CCND1, CCR5, CD74, CLSTN1, CNPY2, COL1A2, CRLF1, CSF2RB, CXCL1, CXCL12, CXCL13, CXCR1, CXCR5, DPYSL3, EPRS, FOXO3, GUCY2C, HAMP, HLA-A, HLA-DPA1, HLA-DPB1, HLA-E, HSP90B1, IFNAR1, IFNAR2, IFNGR1, IL12B, IL12RB2, IL13RA2, IL21R, IL6ST, INPP5D, IRF4, IRS2, ITGB2, KRT8, LBP, LDLRAP1, LHCGR, LOX, LRAT, LRP8, MLST8, M…
GO:1903039	positive regulation of leukocyte cell-cell adhesion	GO_BiologicalProcess-EBI-UniProt-GOA_27.02.2019_00h00		1.21372e-05	0.0151594	4.26341e-08	4.26341e-07	[4, 5, 6]	Group12	8.7108	25	[CALB2, CCL4, CD209, CD274, CD276, CD3E, CD74, CR2, DUSP10, HLA-A, HLA-DPA1, HLA-DPB1, HLA-E, IL12B, IL6ST, LHCGR, PAK3, PPHLN1, PTPN11, PYCARD, RASGRP1, RPS3, RPS6KB2, SOCS1, TFRC]
GO:0030097	hemopoiesis	GO_BiologicalProcess-EBI-UniProt-GOA_27.02.2019_00h00		1.09449e-05	0.0137139	4.26341e-08	4.26341e-07	[4, 5, 6, 7]	Group12	5.79456	66	[ACIN1, ACTN1, ADD1, ADGRF5, ATG5, ATP5IF1, AZI2, B2M, BATF3, BLNK, CD2, CD3E, CD74, CD79A, CLSTN1, CR2, CRIP2, DNAJB9, DUSP10, EIF2AK2, ESRRA, FOXO3, H3F3A, IGHM, IL12B, INPP5D, IRF4, ITM2A, JUN, KMT2A, LOX, MIA3, MYDGF, MYH9, NME1, NRARP, PAG1, PGLYRP2, PLD4, POSTN, POU2F2, PPARGC1B, PRDM1, PRELID1, PRSS27, PRXL2A, PSMD1, PTPN11, PTPRJ, RASGRP1, RIPK3, RPS6KB2, SBNO2, SMPD3, SOCS1, SOX6, TCF12,…
GO:0032946	positive regulation of mononuclear cell proliferation	GO_BiologicalProcess-EBI-UniProt-GOA_27.02.2019_00h00		7.29234e-06	0.00918105	4.26341e-08	4.26341e-07	[4, 5, 6, 7]	Group12	10.7345	19	[CALB2, CD209, CD274, CD276, CD3E, CD74, CR2, HLA-A, HLA-DPA1, HLA-DPB1, HLA-E, IL12B, IL6ST, IRS2, PPHLN1, PYCARD, RPS3, RPS6KB2, TFRC]
GO:0051251	positive regulation of lymphocyte activation	GO_BiologicalProcess-EBI-UniProt-GOA_27.02.2019_00h00		1.67328e-06	0.00212841	4.26341e-08	4.26341e-07	[4, 5, 6, 7]	Group12	8.08314	35	[ANP32B, CALB2, CCL4, CD209, CD274, CD276, CD3E, CD74, CR2, DUSP10, HLA-A, HLA-DPA1, HLA-DPB1, HLA-E, IGHM, IGKC, IGL, IGLC1, IGLL1, IGLL5, IL12B, IL6ST, INPP5D, IRS2, LAMP1, PAK3, PPHLN1, PTPN11, PYCARD, RASGRP1, RPS3, RPS6KB2, SHLD2, SOCS1, TFRC]
GO:0071346	cellular response to interferon-gamma	GO_BiologicalProcess-EBI-UniProt-GOA_27.02.2019_00h00		6.56079e-06	0.00827316	4.26341e-08	4.26341e-07	[5, 6]	Group12	9.77778	22	[ACTR3, ADAM11, B2M, CAMK2D, CCL11, CCL4, EPRS, GUCY2C, HLA-A, HLA-DPA1, HLA-DPB1, HLA-E, IFNGR1, IL12B, IRF4, LHCGR, MRC1, SOCS1, TRIM25, TRIM8, USO1, WASF2]
GO:0002429	immune response-activating cell surface receptor signaling pathway	GO_BiologicalProcess-EBI-UniProt-GOA_27.02.2019_00h00		4.29234e-07	0.000551136	4.26341e-08	4.26341e-07	[4, 5, 6, 7, 8]	Group12	7.49186	46	[ACTB, ACTR3, ARPC2, AZI2, BTN1A1, CD209, CD22, CD276, CD3E, CD79A, CLEC10A, CLSTN1, CMTM3, CR2, DUSP22, HLA-DPA1, HLA-DPB1, IGHM, IGKC, IGKV3-11, IGKV3-15, IGKV4-1, IGKV5-2, IGL, IGLC1, IGLL1, IGLL5, IGLV3-1, INPP5D, LIME1, MUC5AC, MUC7, NECTIN2, PAG1, PAK3, PAX5, PLCL1, PRDX1, PRKCH, PSMD1, PTPRJ, RPS3, RPS6KB2, THEMIS2, TRAV29DV5, WASF2]
GO:0004896	cytokine receptor activity	GO_BiologicalProcess-EBI-UniProt-GOA_27.02.2019_00h00	GO:0004896 is a molecular function and also part of biological Process	4.57859e-08	5.96591e-05	4.26341e-08	4.26341e-07	[5, 6, 7]	Group12	15.6522	18	[ACKR4, CCR5, CD74, CRLF1, CSF2RB, CXCR1, CXCR5, IFNAR1, IFNAR2, IFNGR1, IL12B, IL12RB2, IL13RA2, IL21R, IL6ST, LHCGR, SLC25A4, VIPR1]
GO:0016064	immunoglobulin mediated immune response	GO_BiologicalProcess-EBI-UniProt-GOA_27.02.2019_00h00		3.61528e-07	0.000465287	4.26341e-08	4.26341e-07	[6]	Group12	9.79021	28	[ANP32B, C4A, CALB2, CD74, CR2, EXO1, HLA-E, IGHM, IGKC, IGKV3-11, IGKV3-15, IGKV4-1, IGKV5-2, IGL, IGLC1, IGLL1, IGLL5, IGLV3-1, IL13RA2, INPP5D, MBL2, NECTIN2, NME1, POU2F2, PPHLN1, SHLD2, SWAP70, TFRC]
GO:0050670	regulation of lymphocyte proliferation	GO_BiologicalProcess-EBI-UniProt-GOA_27.02.2019_00h00		1.14297e-05	0.01431	4.26341e-08	4.26341e-07	[5, 6, 7]	Group12	8.74126	25	[CALB2, CD209, CD22, CD274, CD276, CD3E, CD74, CR2, HLA-A, HLA-DPA1, HLA-DPB1, HLA-E, IL12B, IL6ST, INPP5D, IRS2, MYDGF, PLCL1, PPHLN1, PYCARD, RIPK3, RPS3, RPS6KB2, TFRC, TNFRSF13B]
GO:0050863	regulation of T cell activation	GO_BiologicalProcess-EBI-UniProt-GOA_27.02.2019_00h00		2.50987e-08	3.27537e-05	4.26341e-08	4.26341e-07	[5, 6, 7]	Group12	9.04762	38	[CALB2, CCL4, CD2, CD209, CD274, CD276, CD3E, CD74, CR2, DUSP10, DUSP22, HLA-A, HLA-DPA1, HLA-DPB1, HLA-E, IL12B, IL6ST, IRF4, LAG3, MYDGF, NRARP, PAG1, PAK3, PLCL1, PPHLN1, PRDM1, PRDX1, PRELID1, PTPN11, PYCARD, RASGRP1, RIPK3, RPS3, RPS6KB2, SOCS1, TFRC, TIGIT, ZEB1]
GO:0046633	alpha-beta T cell proliferation	GO_BiologicalProcess-EBI-UniProt-GOA_27.02.2019_00h00		1.17902e-05	0.0147496	4.26341e-08	4.26341e-07	[6, 7]	Group12	20.4545	9	[CALB2, CD274, CD3E, CR2, HLA-A, HLA-E, IL12B, PPHLN1, RPS6KB2]
GO:0050671	positive regulation of lymphocyte proliferation	GO_BiologicalProcess-EBI-UniProt-GOA_27.02.2019_00h00		6.71371e-06	0.00845928	4.26341e-08	4.26341e-07	[5, 6, 7, 8]	Group12	10.7955	19	[CALB2, CD209, CD274, CD276, CD3E, CD74, CR2, HLA-A, HLA-DPA1, HLA-DPB1, HLA-E, IL12B, IL6ST, IRS2, PPHLN1, PYCARD, RPS3, RPS6KB2, TFRC]
GO:0050870	positive regulation of T cell activation	GO_BiologicalProcess-EBI-UniProt-GOA_27.02.2019_00h00		1.07012e-05	0.0134192	4.26341e-08	4.26341e-07	[5, 6, 7, 8]	Group12	8.98876	24	[CALB2, CCL4, CD209, CD274, CD276, CD3E, CD74, CR2, DUSP10, HLA-A, HLA-DPA1, HLA-DPB1, HLA-E, IL12B, IL6ST, PAK3, PPHLN1, PTPN11, PYCARD, RASGRP1, RPS3, RPS6KB2, SOCS1, TFRC]
GO:0050851	antigen receptor-mediated signaling pathway	GO_BiologicalProcess-EBI-UniProt-GOA_27.02.2019_00h00		2.46818e-05	0.0305561	4.26341e-08	4.26341e-07	[5, 6, 7, 8, 9]	Group12	7.49415	32	[BTN1A1, CD22, CD276, CD3E, CD79A, CLSTN1, CMTM3, DUSP22, HLA-DPA1, HLA-DPB1, IGHM, IGKC, IGL, IGLC1, IGLL1, IGLL5, INPP5D, LIME1, NECTIN2, PAG1, PAK3, PAX5, PLCL1, PRDX1, PRKCH, PSMD1, PTPRJ, RPS3, RPS6KB2, THEMIS2, TRAV29DV5, WASF2]
GO:0042102	positive regulation of T cell proliferation	GO_BiologicalProcess-EBI-UniProt-GOA_27.02.2019_00h00		1.49077e-06	0.00189925	4.26341e-08	4.26341e-07	[6, 7, 8, 9]	Group12	13.0769	17	[CALB2, CD209, CD274, CD276, CD3E, CR2, HLA-A, HLA-DPA1, HLA-DPB1, HLA-E, IL12B, IL6ST, PPHLN1, PYCARD, RPS3, RPS6KB2, TFRC]
GO:0046640	regulation of alpha-beta T cell proliferation	GO_BiologicalProcess-EBI-UniProt-GOA_27.02.2019_00h00		5.12088e-06	0.00647279	4.26341e-08	4.26341e-07	[7, 8, 9]	Group12	22.5	9	[CALB2, CD274, CD3E, CR2, HLA-A, HLA-E, IL12B, PPHLN1, RPS6KB2]
GO:0046641	positive regulation of alpha-beta T cell proliferation	GO_BiologicalProcess-EBI-UniProt-GOA_27.02.2019_00h00		4.39441e-06	0.00555892	4.26341e-08	4.26341e-07	[7, 8, 9, 10]	Group12	26.6667	8	[CALB2, CD3E, CR2, HLA-A, HLA-E, IL12B, PPHLN1, RPS6KB2]

## Sheet: Up CC
Enriched gene ontology terms of cellular components of upregulated genes
GOID	GOTerm	Ontology Source	Other information	Term PValue	Term PValue Corrected with Bonferroni step down	Group PValue	Group PValue Corrected with Bonferroni step down	GOLevels	GOGroups	% Associated Genes	Nr. Genes	Associated Genes Found
GO:0015629	actin cytoskeleton	GO_CellularComponent-EBI-UniProt-GOA_27.02.2019_00h00		5.92238e-05	0.01297	5.92238e-05	5.92238e-05	[5, 6, 7, 8]	[Group0]	6.38629	41	[ACKR4, ACTA1, ACTA2, ACTB, ACTC1, ACTN1, ACTN4, ACTR3, ADD1, ALDOA, ARPC2, AZI2, CALB2, CALD1, CARMIL2, CLDN5, DPYSL3, DUSP22, HIP1, ITGB2, MARK2, MYH11, MYH9, MYO1B, MYO9B, MYOM1, PDLIM5, PTMA, PTPN11, PTPN12, PXN, RCSD1, RPL9, SEPT9, SH3PXD2B, SPTB, STK38L, TPI1, TTN, USO1, WASF2]
GO:0044444	cytoplasmic part	GO_CellularComponent-EBI-UniProt-GOA_27.02.2019_00h01		1.87e-10	4.68e-08	1.87181e-10	9.35905e-10	[3, 4, 5, 6]	[Group1]	4	424	[ABR, ACACB, ACADSB, ACIN1, ACKR4, ACOX1, ACSL4, ACTA1, ACTA2, ACTB, ACTC1, ACTN1, ACTN4, ACTR3, ADD1, ADGRE2, ADGRE5, ADGRF5, AFF3, AGPS, AIMP1, AKAP9, AKR1B1, ALDH18A1, ALDH3B1, ALDH5A1, ALDOA, ALOX5, AMD1, ANAPC1, ANG, ANGPTL1, ANO5, ANP32B, AP2M1, APBA2, APOC1, APOE, ARF4, ARHGAP30, ARHGDIA, ARPC2, ARRDC3, ASAH2, ASH1L, ASPG, ATF5, ATF6, ATG16L1, ATG5, ATP5IF1, AZI2, B2M, B3GNT7, BCKDHA, BCL2…
GO:0005829	cytosol	GO_CellularComponent-EBI-UniProt-GOA_27.02.2019_00h01		3.86e-06	0.000908	3.86471e-06	7.72941e-06	[4, 5, 6, 7]	[Group2]	4.17505	249	[ABR, ACACB, ACIN1, ACKR4, ACOX1, ACTA1, ACTA2, ACTB, ACTC1, ACTN1, ACTN4, ACTR3, ADD1, AFF3, AGPS, AIMP1, AKAP9, AKR1B1, ALDH18A1, ALDH3B1, ALDOA, ALOX5, AMD1, ANAPC1, ANGPTL1, ANP32B, AP2M1, ARF4, ARHGAP30, ARHGDIA, ARPC2, ASPG, ATF5, ATF6, ATG16L1, ATG5, AZI2, B2M, BCL2L11, BICD1, BICD2, BID, BIRC2, BLNK, CALB2, CALD1, CAMK2D, CAMKK2, CARS, CASP14, CASR, CAST, CBS, CCND1, CCND2, CD2, CDAN1, CD…
GO:0012505	endomembrane system	GO_CellularComponent-EBI-UniProt-GOA_27.02.2019_00h01		1.98e-10	4.94e-08	1.98243e-10	7.92972e-10	[2, 3]	[Group3]	4.6516	245	[ACACB, ACKR4, ACSL4, ACTN1, ACTN4, ADGRE2, ADGRE5, AIMP1, AKAP9, ALDH3B1, ALDOA, ALOX5, ANGPTL1, ANO5, AP2M1, APBA2, APOC1, APOE, ARF4, ARPC2, ARRDC3, ASAH2, ASH1L, ATF6, ATG5, AZI2, B2M, B3GNT7, BCL2L11, BICD1, BICD2, C4A, CALB2, CAMK2D, CARMIL2, CASR, CAST, CCDC136, CCL4, CCND2, CCR5, CD22, CD274, CD74, CD79A, CDAN1, CEPT1, CHD5, CHODL, CHP1, CHST11, CKAP4, CLSTN1, CLVS1, CMA1, CMTM3, CNPY2, C…
GO:0042175	nuclear outer membrane-endoplasmic reticulum membrane network	GO_CellularComponent-EBI-UniProt-GOA_27.02.2019_00h00		2.20627e-06	0.00052068	1.98243e-10	7.92972e-10	[2, 3, 4]	[Group3]	5.67588	76	[ACSL4, ANO5, ATF6, B2M, BICD2, CAMK2D, CCL4, CD74, CEPT1, CHD5, CHODL, CKAP4, CLSTN1, COPZ1, COPZ2, CREB3, CREB3L2, DERL2, DNAJB9, EIF2AK3, ENTPD2, FICD, FKBP1A, GRAMD1A, GUCY2C, HERPUD1, HLA-A, HLA-DPA1, HLA-DPB1, HLA-E, HSP90B1, IGFBP7, LMAN1, LMAN1L, LMF2, LPCAT4, LRAT, MIA3, MOGS, MOSPD1, MR1, MX1, NUTF2, ORMDL2, PAK3, PANK2, PDIA5, PGRMC1, PHGDH, PLD4, PLOD2, PRKCSH, RASGRP1, RBM5, RNF186, …
GO:0005783	endoplasmic reticulum	GO_CellularComponent-EBI-UniProt-GOA_27.02.2019_00h00		6.63137e-06	0.00153848	1.98243e-10	7.92972e-10	[3, 4, 5, 6, 7]	[Group3]	4.92228	114	[ACKR4, ACSL4, AIMP1, ANO5, APOC1, APOE, ATF6, ATG5, B2M, B3GNT7, C4A, CAMK2D, CAST, CCL4, CD74, CEPT1, CHD5, CHODL, CHP1, CKAP4, CLSTN1, CNPY2, COL10A1, COL1A2, COL21A1, COL6A1, COPZ1, COPZ2, CREB3, CREB3L2, CRELD2, DERL2, DNAJB11, DNAJB9, DNASE1L3, EIF2AK3, ENTPD2, FICD, FKBP1A, FNDC4, GIMAP7, GRAMD1A, GRINA, GUCY2C, HERPUD1, HLA-A, HLA-DPA1, HLA-DPB1, HLA-E, HSP90B1, HSPA13, IGFBP7, IL12B, INT…
GO:0005789	endoplasmic reticulum membrane	GO_CellularComponent-EBI-UniProt-GOA_27.02.2019_00h00		1.74393e-05	0.00394128	1.98243e-10	7.92972e-10	[2, 3, 4, 5, 6, 7, 8, 9]	[Group3]	5.47945	72	[ACSL4, ANO5, ATF6, B2M, CAMK2D, CCL4, CD74, CEPT1, CHD5, CHODL, CKAP4, CLSTN1, COPZ1, COPZ2, CREB3, CREB3L2, DERL2, DNAJB9, EIF2AK3, ENTPD2, FICD, FKBP1A, GRAMD1A, GUCY2C, HERPUD1, HLA-A, HLA-DPA1, HLA-DPB1, HLA-E, HSP90B1, IGFBP7, LMAN1, LMAN1L, LMF2, LPCAT4, LRAT, MIA3, MOGS, MOSPD1, MR1, MX1, ORMDL2, PAK3, PANK2, PDIA5, PGRMC1, PHGDH, PLD4, PLOD2, PRKCSH, RASGRP1, RBM5, RNF186, RPS27A, RRBP1,…
GO:0044432	endoplasmic reticulum part	GO_CellularComponent-EBI-UniProt-GOA_27.02.2019_00h00		1.94213e-05	0.00436978	1.98243e-10	7.92972e-10	[3, 4, 5, 6, 7, 8]	[Group3]	5.16516	86	[ACSL4, ANO5, APOE, ATF6, B2M, C4A, CAMK2D, CCL4, CD74, CEPT1, CHD5, CHODL, CKAP4, CLSTN1, COL10A1, COL1A2, COL21A1, COL6A1, COPZ1, COPZ2, CREB3, CREB3L2, DERL2, DNAJB11, DNAJB9, EIF2AK3, ENTPD2, FICD, FKBP1A, GRAMD1A, GUCY2C, HERPUD1, HLA-A, HLA-DPA1, HLA-DPB1, HLA-E, HSP90B1, HSPA13, IGFBP7, IL12B, INTS4, LMAN1, LMAN1L, LMF2, LPCAT4, LRAT, MANF, MIA3, MOGS, MOSPD1, MR1, MX1, MYDGF, ORMDL2, PAK3…
GO:0009986	cell surface	GO_CellularComponent-EBI-UniProt-GOA_27.02.2019_00h00		1.18532e-07	2.85661e-05	2.67369e-06	8.02107e-06	[2, 3]	[Group4]	6.26632	72	[ACKR4, ADAM9, ADGRF5, AIMP1, ATP5IF1, B2M, BTN1A1, CALB2, CAPN5, CASR, CCR5, CD163, CD2, CD209, CD22, CD274, CD276, CD3E, CD74, CD79A, CDH5, CLSTN1, CR2, CRLF1, CXCL12, CXCR1, CXCR5, DMBT1, DSCAML1, EFNA5, HILPDA, HLA-A, HLA-DPA1, HLA-DPB1, HLA-E, IGHM, IGKC, IGL, IGLC1, IGLL1, IGLL5, IL12B, IL12RB2, IL13RA2, IL6ST, ITGA7, ITGB2, ITGB7, KCNJ5, LAG3, LAMP1, LBP, LHCGR, MBL2, MR1, MRC1, NECTIN2, N…
GO:0071944	cell periphery	GO_CellularComponent-EBI-UniProt-GOA_27.02.2019_00h00		1.01e-05	0.00232512	2.67369e-06	8.02107e-06	[2, 3]	[Group4]	4.07391	269	[ABR, ACIN1, ACKR4, ACOX1, ACTB, ACTN1, ACTN4, ADAM11, ADAM9, ADCY9, ADD1, ADGRE2, ADGRE5, ADGRF5, AKAP9, AKR1B1, ALDH3B1, ANO5, ANOS1, AP2M1, APBA2, APOE, ARF4, ARHGDIA, ARPC2, ARRDC3, ASAH2, ASGR1, AZI2, B2M, BICD2, BIRC2, BLNK, BTN1A1, C4A, CALB2, CALD1, CAMK2D, CARMIL2, CASR, CCR5, CD163, CD2, CD209, CD22, CD274, CD276, CD3E, CD74, CD79A, CDAN1, CDC42SE2, CDH5, CFAP65, CHP1, CKAP4, CLDN15, CL…
GO:0098552	side of membrane	GO_CellularComponent-EBI-UniProt-GOA_27.02.2019_00h00		1.1856e-09	2.92843e-07	2.67369e-06	8.02107e-06	[2, 3]	[Group4]	7.78523	58	[ACKR4, ADAM9, B2M, BIRC2, BTN1A1, CARMIL2, CCR5, CD163, CD2, CD209, CD274, CD276, CD3E, CD74, CD79A, CRLF1, CXCL12, CXCR1, CXCR5, DMBT1, DPYSL3, EFNA5, FKBP1A, GNA11, GNG13, GRAMD1A, HIP1, HLA-A, HLA-DPA1, HLA-DPB1, HLA-E, IGHM, IGKC, IGL, IGLC1, IGLL1, IGLL5, IL12B, IL12RB2, IL13RA2, IL6ST, ITGB2, KCNJ5, LAG3, LAMP1, LDLRAP1, MATK, MR1, NPTX2, PLCL1, RPL36A, SLC25A4, SPTB, STAC3, TFRC, TNFRSF9,…
GO:0005886	plasma membrane	GO_CellularComponent-EBI-UniProt-GOA_27.02.2019_00h01		5.28e-05	0.0116151	2.67369e-06	8.02107e-06	[2, 3, 4]	[Group4]	4.01111	260	[ABR, ACIN1, ACKR4, ACOX1, ACTB, ACTN1, ADAM11, ADAM9, ADCY9, ADD1, ADGRE2, ADGRE5, ADGRF5, AKAP9, AKR1B1, ALDH3B1, ANO5, ANOS1, AP2M1, APBA2, APOE, ARF4, ARHGDIA, ARPC2, ARRDC3, ASAH2, ASGR1, AZI2, B2M, BICD2, BIRC2, BLNK, BTN1A1, C4A, CALB2, CALD1, CAMK2D, CARMIL2, CASR, CCR5, CD163, CD2, CD209, CD22, CD274, CD276, CD3E, CD74, CD79A, CDAN1, CDC42SE2, CDH5, CFAP65, CHP1, CKAP4, CLDN15, CLDN4, CL…
GO:0044459	plasma membrane part	GO_CellularComponent-EBI-UniProt-GOA_27.02.2019_00h00		0.000180233	0.0391106	2.67369e-06	8.02107e-06	[2, 3, 4, 5]	[Group4]	4.32913	151	[ACKR4, ADAM9, ADCY9, ADD1, ADGRE2, ADGRE5, AKAP9, AKR1B1, AP2M1, ARF4, ARHGDIA, ARPC2, ASAH2, ASGR1, AZI2, B2M, BIRC2, BTN1A1, CALB2, CARMIL2, CASR, CCR5, CD163, CD2, CD209, CD22, CD274, CD276, CD3E, CD74, CD79A, CDC42SE2, CDH5, CLDN15, CLDN4, CLDN5, CLEC1A, CLSTN1, CMA1, CNKSR2, CRLF1, CSF2RB, CXCL12, CXCR1, CXCR5, DMBT1, DPYSL3, EFNA5, EHD2, F2RL2, FKBP1A, GNA11, GNG13, GPC1, GRAMD1A, HIP1, HL…
GO:0009897	external side of plasma membrane	GO_CellularComponent-EBI-UniProt-GOA_27.02.2019_00h00		1.24557e-07	2.98938e-05	2.67369e-06	8.02107e-06	[3, 4, 5, 6]	[Group4]	8.16733	41	[ACKR4, ADAM9, B2M, BTN1A1, CCR5, CD163, CD2, CD209, CD274, CD276, CD3E, CD74, CD79A, CRLF1, CXCL12, CXCR1, CXCR5, DMBT1, EFNA5, HLA-A, HLA-E, IGHM, IGKC, IGL, IGLC1, IGLL1, IGLL5, IL12B, IL12RB2, IL13RA2, IL6ST, ITGB2, KCNJ5, LAG3, LAMP1, MR1, PLCL1, SLC25A4, TFRC, TNFRSF9, VIPR1]
GO:0005615	extracellular space	GO_CellularComponent-EBI-UniProt-GOA_27.02.2019_00h00		9.84557e-10	2.4417e-07	1.1893e-13	7.1358e-13	[2, 3]	[Group5]	4.87021	197	[ACSL4, ACTA1, ACTA2, ACTB, ACTC1, ACTN1, ACTN4, ACTR3, ADAM11, ADAM9, ADGRE2, ADGRE5, AIMP1, AKR1B1, ALDH3B1, ALDOA, ALOX5, ANG, ANGPTL1, ANOS1, ANP32B, AP2M1, APOC1, APOE, ARF4, ARHGDIA, ARL15, ARPC2, ASAH2, ATG5, AZI2, B2M, BTN1A1, C4A, CA6, CALB2, CAPN5, CCL11, CCL4, CD22, CD274, CD74, CHP1, CKAP4, CKB, CLRN3, CMA1, CMTM3, CNKSR2, CNPY2, COL10A1, COL1A2, COL21A1, COL6A1, COTL1, CR2, CRELD2, C…
GO:0012505	endomembrane system	GO_CellularComponent-EBI-UniProt-GOA_27.02.2019_00h01		1.98e-10	4.94e-08	1.1893e-13	7.1358e-13	[2, 3]	[Group5]	4.6516	245	[ACACB, ACKR4, ACSL4, ACTN1, ACTN4, ADGRE2, ADGRE5, AIMP1, AKAP9, ALDH3B1, ALDOA, ALOX5, ANGPTL1, ANO5, AP2M1, APBA2, APOC1, APOE, ARF4, ARPC2, ARRDC3, ASAH2, ASH1L, ATF6, ATG5, AZI2, B2M, B3GNT7, BCL2L11, BICD1, BICD2, C4A, CALB2, CAMK2D, CARMIL2, CASR, CAST, CCDC136, CCL4, CCND2, CCR5, CD22, CD274, CD74, CD79A, CDAN1, CEPT1, CHD5, CHODL, CHP1, CHST11, CKAP4, CLSTN1, CLVS1, CMA1, CMTM3, CNPY2, C…
GO:0031090	organelle membrane	GO_CellularComponent-EBI-UniProt-GOA_27.02.2019_00h00		0.000104102	0.0226943	1.1893e-13	7.1358e-13	[2, 3]	[Group5]	4.3552	154	[ACACB, ACKR4, ACOX1, ACSL4, ADGRE2, ADGRE5, AGPS, ALDH18A1, ALDH3B1, ALOX5, ANAPC1, ANGPTL1, AP2M1, APOE, ASAH2, ATF6, ATG16L1, ATG5, B2M, B3GNT7, BCL2L11, BID, CALB2, CAMK2D, CASR, CCDC136, CCL4, CCND2, CD163, CD274, CD74, CEPT1, CHP1, CHST11, CKAP4, CLSTN1, CLVS1, CMTM3, COL6A1, COPZ1, COPZ2, COX5B, COX8A, CR2, CREB3, CRYBG1, CXCR1, DENND5A, DERL2, DMBT1, DOC2A, DTX3L, EHD2, FKBP1A, FNDC3A, FO…
GO:0043230	extracellular organelle	GO_CellularComponent-EBI-UniProt-GOA_27.02.2019_00h00		2.98864e-09	7.29229e-07	1.1893e-13	7.1358e-13	[2, 3]	[Group5]	5.2787	143	[ACSL4, ACTA1, ACTA2, ACTB, ACTC1, ACTN1, ACTN4, ACTR3, ADAM9, ADGRE2, ADGRE5, AKR1B1, ALDH3B1, ALDOA, ANGPTL1, ANP32B, AP2M1, APOE, ARF4, ARHGDIA, ARL15, ARPC2, ASAH2, AZI2, B2M, C4A, CA6, CALB2, CAPN5, CD22, CD274, CD74, CHP1, CKAP4, CKB, CLRN3, CMA1, CNKSR2, CNPY2, COL1A2, COL6A1, COTL1, CR2, CSTB, CXCL12, DMBT1, DNAJB9, DPP7, EHD2, EIF2AK3, ENDOD1, ENTPD2, FCGBP, FTH1, GFPT1, GNA11, GPC1, GPX…
GO:0031982	vesicle	GO_CellularComponent-EBI-UniProt-GOA_27.02.2019_00h01		1.21e-14	3.03e-12	1.1893e-13	7.1358e-13	[3]	[Group5]	5.12211	237	[ACKR4, ACSL4, ACTA1, ACTA2, ACTB, ACTC1, ACTN1, ACTN4, ACTR3, ADAM9, ADGRE2, ADGRE5, ADGRF5, AKR1B1, ALDH3B1, ALDOA, ALOX5, ANG, ANGPTL1, ANO5, ANP32B, AP2M1, APBA2, APOE, ARF4, ARHGAP30, ARHGDIA, ARL15, ARPC2, ARRDC3, ASAH2, ATG5, AZI2, B2M, BICD1, BICD2, BTN1A1, C4A, CA6, CALB2, CAMK2D, CAPN5, CARMIL2, CASR, CCDC136, CCR5, CD163, CD22, CD274, CD74, CD79A, CHP1, CKAP4, CKB, CLRN3, CLSTN1, CLVS1…
GO:0012506	vesicle membrane	GO_CellularComponent-EBI-UniProt-GOA_27.02.2019_00h00		4.49609e-06	0.00104759	1.1893e-13	7.1358e-13	[3, 4]	[Group5]	6.07621	59	[ADGRE2, ADGRE5, ALDH3B1, AP2M1, APOE, ATG5, B2M, CALB2, CAMK2D, CCDC136, CD163, CD74, CKAP4, COPZ1, COPZ2, CR2, CRYBG1, CXCR1, DMBT1, DOC2A, FNDC3A, HIP1, HLA-A, HLA-DPA1, HLA-DPB1, HLA-E, IFNAR1, INTS4, ITGB2, LAMP1, LDLRAP1, LHCGR, LMAN1, PGRMC1, PPHLN1, PRKCSH, PTPRJ, RAB31, RPS27A, SEC23B, SH3KBP1, SIGLEC5, SLC17A5, SNX21, SYNGR1, TFRC, TLR13, TLR6, TMED10, TMED2, TMED3, TMEM163, UBC, UBR4, …
GO:0098588	bounding membrane of organelle	GO_CellularComponent-EBI-UniProt-GOA_27.02.2019_00h00		1.75025e-07	4.1831e-05	1.1893e-13	7.1358e-13	[3, 4]	[Group5]	5.12615	128	[ACACB, ACOX1, ACSL4, ADGRE2, ADGRE5, AGPS, ALDH3B1, ANGPTL1, AP2M1, APOE, ASAH2, ATF6, ATG16L1, ATG5, B2M, B3GNT7, BCL2L11, BID, CALB2, CAMK2D, CCDC136, CCL4, CD163, CD274, CD74, CHP1, CHST11, CKAP4, CLSTN1, CLVS1, COL6A1, COPZ1, COPZ2, CR2, CREB3, CRYBG1, CXCR1, DENND5A, DERL2, DMBT1, DOC2A, DTX3L, EHD2, FKBP1A, FNDC3A, FOXO3, GBGT1, GCNT1, GNA11, GOLGA5, HIP1, HLA-A, HLA-DPA1, HLA-DPB1, HLA-E,…
GO:1903561	extracellular vesicle	GO_CellularComponent-EBI-UniProt-GOA_27.02.2019_00h00		2.92601e-09	7.16872e-07	1.1893e-13	7.1358e-13	[3, 4]	[Group5]	5.2826	143	[ACSL4, ACTA1, ACTA2, ACTB, ACTC1, ACTN1, ACTN4, ACTR3, ADAM9, ADGRE2, ADGRE5, AKR1B1, ALDH3B1, ALDOA, ANGPTL1, ANP32B, AP2M1, APOE, ARF4, ARHGDIA, ARL15, ARPC2, ASAH2, AZI2, B2M, C4A, CA6, CALB2, CAPN5, CD22, CD274, CD74, CHP1, CKAP4, CKB, CLRN3, CMA1, CNKSR2, CNPY2, COL1A2, COL6A1, COTL1, CR2, CSTB, CXCL12, DMBT1, DNAJB9, DPP7, EHD2, EIF2AK3, ENDOD1, ENTPD2, FCGBP, FTH1, GFPT1, GNA11, GPC1, GPX…
GO:0070062	extracellular exosome	GO_CellularComponent-EBI-UniProt-GOA_27.02.2019_00h00		2.64545e-09	6.50781e-07	1.1893e-13	7.1358e-13	[3, 4, 5]	[Group5]	5.29456	142	[ACSL4, ACTA1, ACTA2, ACTB, ACTC1, ACTN1, ACTN4, ACTR3, ADAM9, ADGRE2, ADGRE5, AKR1B1, ALDH3B1, ALDOA, ANGPTL1, ANP32B, AP2M1, APOE, ARF4, ARHGDIA, ARL15, ARPC2, ASAH2, AZI2, B2M, C4A, CA6, CALB2, CAPN5, CD22, CD274, CD74, CHP1, CKAP4, CKB, CLRN3, CMA1, CNKSR2, CNPY2, COL1A2, COL6A1, COTL1, CR2, CSTB, CXCL12, DMBT1, DNAJB9, DPP7, EHD2, EIF2AK3, ENDOD1, ENTPD2, FCGBP, FTH1, GFPT1, GNA11, GPC1, GPX…
GO:0097708	intracellular vesicle	GO_CellularComponent-EBI-UniProt-GOA_27.02.2019_00h00		4.64576e-09	1.12427e-06	1.1893e-13	7.1358e-13	[3, 4, 5, 6]	[Group5]	5.18752	148	[ACKR4, ACTN1, ACTN4, ADGRE2, ADGRE5, ADGRF5, ALDH3B1, ALDOA, ALOX5, ANG, AP2M1, APBA2, APOE, ARHGAP30, ARPC2, ARRDC3, ATG5, AZI2, B2M, BICD1, BICD2, BTN1A1, CALB2, CAMK2D, CARMIL2, CASR, CCDC136, CCR5, CD163, CD22, CD274, CD74, CD79A, CHP1, CKAP4, CLSTN1, CLVS1, CMA1, COPZ1, COPZ2, COTL1, CR2, CRYBG1, CSTB, CXCL1, CXCR1, DERL2, DMBT1, DOC2A, DPP7, DPYSL3, DTX3L, EHD2, FGFRL1, FNBP1L, FNDC3A, FTH…
GO:0005783	endoplasmic reticulum	GO_CellularComponent-EBI-UniProt-GOA_27.02.2019_00h00		6.63137e-06	0.00153848	1.1893e-13	7.1358e-13	[3, 4, 5, 6, 7]	[Group5]	4.92228	114	[ACKR4, ACSL4, AIMP1, ANO5, APOC1, APOE, ATF6, ATG5, B2M, B3GNT7, C4A, CAMK2D, CAST, CCL4, CD74, CEPT1, CHD5, CHODL, CHP1, CKAP4, CLSTN1, CNPY2, COL10A1, COL1A2, COL21A1, COL6A1, COPZ1, COPZ2, CREB3, CREB3L2, CRELD2, DERL2, DNAJB11, DNAJB9, DNASE1L3, EIF2AK3, ENTPD2, FICD, FKBP1A, FNDC4, GIMAP7, GRAMD1A, GRINA, GUCY2C, HERPUD1, HLA-A, HLA-DPA1, HLA-DPB1, HLA-E, HSP90B1, HSPA13, IGFBP7, IL12B, INT…
GO:0005794	Golgi apparatus	GO_CellularComponent-EBI-UniProt-GOA_27.02.2019_00h00		1.9808e-06	0.000469449	1.1893e-13	7.1358e-13	[3, 4, 5, 6, 7]	[Group5]	5.23045	101	[AIMP1, AKAP9, ANGPTL1, APOE, ARF4, ASAH2, ASH1L, ATF6, AZI2, B2M, B3GNT7, BICD1, BICD2, CALB2, CCL4, CD74, CEPT1, CHP1, CHST11, CLSTN1, CLVS1, COPZ1, COPZ2, CR2, CREB3, CRELD2, DENND5A, DPP7, DUSP10, FGFRL1, FNDC3A, GBGT1, GCNT1, GIMAP7, GOLGA5, GOLGA6L19, GPC1, GRINA, HIP1, HLA-A, HLA-DPA1, HLA-DPB1, HLA-E, IGFBP7, INTS4, ITM2A, LHCGR, LMAN1, LMAN1L, MAP6D1, MAPRE3, MGAT3, MIA3, MOSMO, MOSPD1, …
GO:0031410	cytoplasmic vesicle	GO_CellularComponent-EBI-UniProt-GOA_27.02.2019_00h00		4.50656e-09	1.09509e-06	1.1893e-13	7.1358e-13	[4, 5, 6, 7]	[Group5]	5.19298	148	[ACKR4, ACTN1, ACTN4, ADGRE2, ADGRE5, ADGRF5, ALDH3B1, ALDOA, ALOX5, ANG, AP2M1, APBA2, APOE, ARHGAP30, ARPC2, ARRDC3, ATG5, AZI2, B2M, BICD1, BICD2, BTN1A1, CALB2, CAMK2D, CARMIL2, CASR, CCDC136, CCR5, CD163, CD22, CD274, CD74, CD79A, CHP1, CKAP4, CLSTN1, CLVS1, CMA1, COPZ1, COPZ2, COTL1, CR2, CRYBG1, CSTB, CXCL1, CXCR1, DERL2, DMBT1, DOC2A, DPP7, DPYSL3, DTX3L, EHD2, FGFRL1, FNBP1L, FNDC3A, FTH…
GO:0042611	MHC protein complex	GO_CellularComponent-EBI-UniProt-GOA_27.02.2019_00h00		3.24679e-05	0.00720787	1.1893e-13	7.1358e-13	[4, 5, 6, 7]	[Group5]	24.1379	7	[B2M, CD74, HLA-A, HLA-DPA1, HLA-DPB1, HLA-E, MR1]
GO:0044431	Golgi apparatus part	GO_CellularComponent-EBI-UniProt-GOA_27.02.2019_00h00		4.27688e-06	0.00100079	1.1893e-13	7.1358e-13	[3, 4, 5, 6, 7, 8]	[Group5]	5.80808	69	[AKAP9, ANGPTL1, ASAH2, ATF6, B2M, B3GNT7, BICD1, CALB2, CCL4, CD74, CHP1, CHST11, CLSTN1, CLVS1, COPZ1, COPZ2, CR2, CREB3, DENND5A, FNDC3A, GBGT1, GCNT1, GOLGA5, GPC1, HLA-A, HLA-DPA1, HLA-DPB1, HLA-E, IGFBP7, INTS4, LMAN1, LMAN1L, MAP6D1, MGAT3, MIA3, MOSPD1, MUC5AC, MUC7, MYO1B, NOSIP, PLCL1, PLD4, POSTN, PPHLN1, PQLC1, PRKCSH, PYCARD, RAB31, RAB40B, RASGRP1, RNF24, SEC23B, SLC25A4, SLC35B4, S…
GO:0044433	cytoplasmic vesicle part	GO_CellularComponent-EBI-UniProt-GOA_27.02.2019_00h00		5.10404e-05	0.0112799	1.1893e-13	7.1358e-13	[3, 4, 5, 6, 7, 8]	[Group5]	4.95208	93	[ACTN1, ACTN4, ADGRE2, ADGRE5, ALDH3B1, ALDOA, ALOX5, AP2M1, APOE, ATG5, AZI2, B2M, CALB2, CAMK2D, CCDC136, CD163, CD274, CD74, CKAP4, CLVS1, COPZ1, COPZ2, COTL1, CR2, CRYBG1, CSTB, CXCL1, CXCR1, DMBT1, DOC2A, DPP7, DTX3L, EHD2, FTH1, HIP1, HLA-A, HLA-DPA1, HLA-DPB1, HLA-E, HSP90B1, IFNAR1, IGFBP7, IL12B, INTS4, IST1, ITGB2, LAMP1, LAMTOR4, LDLRAP1, LHCGR, LMAN1, MBL2, MRC1, MYO1B, PGRMC1, PLAC8,…
GO:0030660	Golgi-associated vesicle membrane	GO_CellularComponent-EBI-UniProt-GOA_27.02.2019_00h00		0.00020617	0.0445327	1.1893e-13	7.1358e-13	[3, 4, 5, 6, 7, 8, 9]	[Group5]	10	14	[B2M, CD74, COPZ1, COPZ2, HLA-A, HLA-DPA1, HLA-DPB1, HLA-E, LMAN1, SEC23B, TMED10, TMED2, TMED3, USO1]
GO:0000139	Golgi membrane	GO_CellularComponent-EBI-UniProt-GOA_27.02.2019_00h00		1.47888e-06	0.000351973	1.1893e-13	7.1358e-13	[4, 5, 6, 7, 8, 9]	[Group5]	6.32497	58	[ANGPTL1, ASAH2, ATF6, B2M, B3GNT7, CALB2, CCL4, CD74, CHP1, CHST11, CLSTN1, CLVS1, COPZ1, COPZ2, CR2, CREB3, DENND5A, FNDC3A, GBGT1, GCNT1, GOLGA5, HLA-A, HLA-DPA1, HLA-DPB1, HLA-E, IGFBP7, LMAN1, LMAN1L, MGAT3, MIA3, MOSPD1, MYO1B, NOSIP, PLCL1, PLD4, PPHLN1, PRKCSH, PYCARD, RAB31, RAB40B, RASGRP1, RNF24, SEC23B, SLC25A4, SLC35B4, SMPD3, SORL1, ST6GAL2, SULT2B1, TMED10, TMED2, TMED3, TMEM167A, …
GO:0030139	endocytic vesicle	GO_CellularComponent-EBI-UniProt-GOA_27.02.2019_00h00		3.20944e-05	0.00715705	1.1893e-13	7.1358e-13	[5, 6, 7, 8]	[Group5]	7.53247	29	[AP2M1, APOE, ATG5, B2M, CAMK2D, CD163, CD74, DMBT1, EHD2, HIP1, HLA-A, HLA-DPA1, HLA-DPB1, HLA-E, HSP90B1, INTS4, LAMP1, PLD4, PRKCSH, RAB31, RAPGEF6, RPS27A, SH3KBP1, SRGAP3, TLR13, TLR6, UBC, USO1, WASF2]
GO:0030659	cytoplasmic vesicle membrane	GO_CellularComponent-EBI-UniProt-GOA_27.02.2019_00h00		8.51987e-06	0.00196809	1.1893e-13	7.1358e-13	[4, 5, 6, 7, 8, 9]	[Group5]	6.02537	57	[ADGRE2, ADGRE5, ALDH3B1, AP2M1, APOE, ATG5, B2M, CALB2, CAMK2D, CCDC136, CD163, CD74, CKAP4, COPZ1, COPZ2, CR2, CRYBG1, CXCR1, DMBT1, DOC2A, HIP1, HLA-A, HLA-DPA1, HLA-DPB1, HLA-E, IFNAR1, INTS4, ITGB2, LAMP1, LDLRAP1, LHCGR, LMAN1, PGRMC1, PPHLN1, PRKCSH, PTPRJ, RAB31, RPS27A, SEC23B, SH3KBP1, SIGLEC5, SLC17A5, SNX21, SYNGR1, TFRC, TLR13, TLR6, TMED10, TMED2, TMED3, TMEM163, UBC, UBR4, USO1, VA…
GO:0030662	coated vesicle membrane	GO_CellularComponent-EBI-UniProt-GOA_27.02.2019_00h00		1.05177e-05	0.00240855	1.1893e-13	7.1358e-13	[3, 4, 5, 6, 7, 8, 9, 10]	[Group5]	9.63303	21	[AP2M1, APOE, B2M, CD74, COPZ1, COPZ2, HIP1, HLA-A, HLA-DPA1, HLA-DPB1, HLA-E, IFNAR1, LDLRAP1, LMAN1, SEC23B, TFRC, TMED10, TMED2, TMED3, USO1, VAT1]
GO:0030666	endocytic vesicle membrane	GO_CellularComponent-EBI-UniProt-GOA_27.02.2019_00h00		3.01598e-05	0.00675578	1.1893e-13	7.1358e-13	[3, 4, 5, 6, 7, 8, 9, 10]	[Group5]	9.25926	20	[AP2M1, APOE, ATG5, B2M, CAMK2D, CD163, CD74, DMBT1, HIP1, HLA-A, HLA-DPA1, HLA-DPB1, HLA-E, INTS4, LAMP1, RAB31, RPS27A, TLR13, TLR6, UBC]
GO:0012507	ER to Golgi transport vesicle membrane	GO_CellularComponent-EBI-UniProt-GOA_27.02.2019_00h00		1.58826e-05	0.00360536	1.1893e-13	7.1358e-13	[4, 5, 6, 7, 8, 9, 10, 11]	[Group5]	15.7143	11	[B2M, CD74, HLA-A, HLA-DPA1, HLA-DPB1, HLA-E, LMAN1, SEC23B, TMED10, TMED2, USO1]
GO:0030134	COPII-coated ER to Golgi transport vesicle	GO_CellularComponent-EBI-UniProt-GOA_27.02.2019_00h00		1.58638e-05	0.00361694	1.1893e-13	7.1358e-13	[6, 7, 8, 9]	[Group5]	12.6126	14	[B2M, CD74, HLA-A, HLA-DPA1, HLA-DPB1, HLA-E, LMAN1, LMAN1L, SEC23B, TMED10, TMED2, TMED3, TMED5, USO1]

## Sheet: Up MF
Enriched gene ontology terms of molecular functions of upregulated genes
GOID	GOTerm	Ontology Source	Other information	Term PValue	Term PValue Corrected with Bonferroni step down	Group PValue	Group PValue Corrected with Bonferroni step down	GOLevels	GOGroups	% Associated Genes	Nr. Genes	Associated Genes Found
GO:0004896	cytokine receptor activity	GO_MolecularFunction-EBI-UniProt-GOA_27.02.2019_00h00	GO:0004896 is a molecular function and also part of biological Process	4.64205e-08	1.44368e-05	4.64205e-08	2.32103e-07	[4]	[Group0]	15.6522	18	[ACKR4, CCR5, CD74, CRLF1, CSF2RB, CXCR1, CXCR5, IFNAR1, IFNAR2, IFNGR1, IL12B, IL12RB2, IL13RA2, IL21R, IL6ST, LHCGR, SLC25A4, VIPR1]
GO:0008092	cytoskeletal protein binding	GO_MolecularFunction-EBI-UniProt-GOA_27.02.2019_00h00		2.46862e-05	0.00760335	2.46862e-05	4.93724e-05	[3]	[Group1]	5.63025	67	[ACTA1, ACTB, ACTC1, ACTN1, ACTN4, ACTR3, ADD1, AIMP1, ALDOA, ANG, APOE, ARPC2, ATF5, BCL2L11, BCL7B, BICD1, BICD2, CALD1, CAMK2D, CCDC88C, CCR5, CDH5, CHP1, CLSTN1, COTL1, DPYSL3, EML6, FAM110C, FLNC, HIP1, LRP8, MAP4, MAP6D1, MAPRE3, MARCKSL1, MARK2, MTUS1, MX1, MYH11, MYH9, MYO1B, MYO9B, MYOM1, NET1, NME1, PANK2, PDLIM5, PLCL1, PRKN, PTMA, PXN, PYCARD, RBM14, RCSD1, RPL9, RPS3, S100A4, SPTB, S…
GO:0019899	enzyme binding	GO_MolecularFunction-EBI-UniProt-GOA_27.02.2019_00h00		3.3416e-06	0.0010359	3.3416e-06	1.33664e-05	[3]	[Group2]	4.87179	133	[ABR, ACIN1, ACTA2, ACTB, ADAM9, AIMP1, AKR1B1, ANGPTL1, ANP32B, ARF4, ARHGDIA, ATF5, ATF6, ATG16L1, ATP5IF1, AZI2, BCL2L11, BICD1, BICD2, BID, BLNK, CACUL1, CASR, CAST, CBS, CCND1, CCND2, CD2, CD22, CD3E, CD74, CDC42SE2, CHP1, CKB, CNPPD1, COL1A2, COTL1, CRYBG1, CSTB, DENND5A, DENND5B, DMBT1, DTX3L, DUSP10, DUSP22, EGLN1, EGR2, EIF2AK3, EPRS, F2RL2, FNBP1L, FOXL2, FOXO3, GOLGA5, HERPUD1, HINT1, …
GO:0042277	peptide binding	GO_MolecularFunction-EBI-UniProt-GOA_27.02.2019_00h00		1.28404e-05	0.0039677	1.28404e-05	3.85213e-05	[3]	[Group3]	7.95756	30	[ANG, AP2M1, APBA2, APBB2, APOE, CD209, CD74, CLSTN1, CMA1, CRIP2, HLA-A, HLA-DPA1, HLA-DPB1, HLA-E, ITGB2, ITM2A, KPNA3, LBP, LDLRAP1, PGRMC1, PLCL1, PPIE, PSAT1, RAMP1, RPS6KB2, SORL1, TLR13, TLR6, TRAV29DV5, VIPR1]
GO:0042802	identical protein binding	GO_MolecularFunction-EBI-UniProt-GOA_27.02.2019_00h00		0.000133048	0.0408457	0.000133048	0.000133048	[3]	[Group4]	4.73477	108	[ACACB, ACTB, ACTN1, ACTN4, ADD1, AIMP1, ALDH18A1, ALDH3B1, ALDH5A1, ALDOA, ANG, ANGPTL1, APOE, ASGR1, ASH1L, ATF6, ATG16L1, ATG5, ATP5IF1, B2M, BHLHE40, BIRC2, C1QL2, CAMK2D, CARS, CASR, CBS, CCL4, CD2, CD3E, CD74, CD79A, CDH5, CENPX, CLDN15, CLDN4, CLDN5, CMA1, CNKSR2, COL1A2, COTL1, CR2, DAP, DSCAML1, EHD2, EIF2AK2, EIF2AK3, EPRS, F2RL2, FICD, FTH1, GIMAP7, GOLGA5, HERPUD1, HIP1, HMCN1, IGFBP7…

## Sheet: Down BP
Enriched gene ontology terms of biological processes of downregulated genes
GOID	GOTerm	Ontology Source	Other information	Term PValue	Term PValue Corrected with Bonferroni step down	Group PValue	Group PValue Corrected with Bonferroni step down	GOLevels	GOGroups	% Associated Genes	Nr. Genes	Associated Genes Found
GO:0007565	female pregnancy	GO_BiologicalProcess-EBI-UniProt-GOA_27.02.2019_00h00		1.66804e-05	0.00195161	1.66804e-05	0.000100082	[3, 4]	Group0	5.07812	13	[ADCYAP1, ADRA2B, AMBP, AR, CTSB, HSD11B2, MME, PRLHR, SLC2A1, SLC38A3, STC2, TGFBR1, VDR]
GO:0015718	monocarboxylic acid transport	GO_BiologicalProcess-EBI-UniProt-GOA_27.02.2019_00h00		0.000299375	0.0329312	0.000299375	0.000299375	[7, 8]	Group1	4.69484	10	[ABCD3, CPT1A, CPT1B, FABP3, GPNMB, NMB, SLC16A4, SLC22A13, SLC38A3, SLCO2B1]
GO:0030574	collagen catabolic process	GO_BiologicalProcess-EBI-UniProt-GOA_27.02.2019_00h00		5.4644e-05	0.00622941	5.4644e-05	0.000218576	[3]	Group2	10.9091	6	[CTSB, CTSD, CTSK, MMP13, MMP28, VSIR]
GO:0042445	hormone metabolic process	GO_BiologicalProcess-EBI-UniProt-GOA_27.02.2019_00h00		5.4731e-06	0.000651299	5.4731e-06	4.37848e-05	[2, 4]	Group3	4.91803	15	[BCO2, CLCN2, CYP1A1, CYP46A1, DIO2, HSD11B2, MME, NPDC1, PRLHR, RDH11, SCARB1, SLC22A18, STC2, TCF7L2, VDR]
GO:0051258	protein polymerization	GO_BiologicalProcess-EBI-UniProt-GOA_27.02.2019_00h00		3.84849e-05	0.00442577	3.84849e-05	0.000192425	[6]	Group4	4.16667	15	[ANGPTL4, CAMSAP2, CASQ1, FCHSD2, FMN2, ICAM1, MSRB2, MX2, NDRG1, PRUNE1, RHOBTB2, SPIRE1, SPTBN1, SYNGAP1, TTC17]
GO:0061448	connective tissue development	GO_BiologicalProcess-EBI-UniProt-GOA_27.02.2019_00h00		1.61452e-05	0.00190514	1.61452e-05	0.000113016	[4]	Group5	4.49102	15	[BMPR1B, CCN2, CD34, COL6A3, COL7A1, CRIP1, CTSK, GPR4, MAT1A, MMP13, OXCT1, SERPINH1, TGFBR1, THBS3, UBB]
GO:0046470	phosphatidylcholine metabolic process	GO_BiologicalProcess-EBI-UniProt-GOA_27.02.2019_00h00		0.000287701	0.0319348	0.000287701	0.000575402	[4, 6, 7]	Group6	6.73077	7	[CPT1A, FABP3, FABP5, MUC1, PEMT, RAB38, SCARB1]
GO:0006656	phosphatidylcholine biosynthetic process	GO_BiologicalProcess-EBI-UniProt-GOA_27.02.2019_00h00		3.15139e-05	0.00365561	0.000287701	0.000575402	[5, 6, 7, 8]	Group6	12	6	[CPT1A, FABP3, FABP5, MUC1, PEMT, RAB38]
GO:0061134	peptidase regulator activity	GO_BiologicalProcess-EBI-UniProt-GOA_27.02.2019_00h00	GO:0061134 is a molecular function and also part of biological Process	0.000202651	0.0226969	0.000202651	0.000607954	[5, 6, 7, 8]	Group7	4.22535	12	[A2ML1, AMBP, COL6A3, COL7A1, CTSB, ERC2, GAPDH, NLRP3, PLP2, SERPINH1, VSIR, WFDC2]
GO:0061135	endopeptidase regulator activity	GO_BiologicalProcess-EBI-UniProt-GOA_27.02.2019_00h00	GO:0061135 is a molecular function and also part of biological Process	0.000166016	0.0187599	0.000202651	0.000607954	[6, 7, 8, 9, 10]	Group7	4.64135	11	[A2ML1, AMBP, COL6A3, COL7A1, ERC2, GAPDH, NLRP3, PLP2, SERPINH1, VSIR, WFDC2]

## Sheet: Down CC
Enriched gene ontology terms of cellular components of downregulated genes
GOID	GOTerm	Ontology Source	Other information	Term PValue	Term PValue Corrected with Bonferroni step down	Group PValue	Group PValue Corrected with Bonferroni step down	GOLevels	GOGroups	% Associated Genes	Nr. Genes	Associated Genes Found
GO:0005811	lipid droplet	GO_CellularComponent-EBI-UniProt-GOA_27.02.2019_00h00		0.000984503	0.0187056	0.000984503	0.00590702	[4, 5, 6, 7]	Group0	6.25	6	[ABHD5, BMPR1B, G0S2, GAPDH, GIMAP2, RSAD2]
GO:0014731	spectrin-associated cytoskeleton	GO_CellularComponent-EBI-UniProt-GOA_27.02.2019_00h00		0.000251896	0.00528981	0.000251896	0.00201517	[5, 6, 7, 8]	Group1	27.2727	3	[ANK1, ANK3, SPTBN1]
GO:0016528	sarcoplasm	GO_CellularComponent-EBI-UniProt-GOA_27.02.2019_00h00		0.0018944	0.0265216	0.0018944	0.00568321	[4, 5, 6]	Group2	5.50459	6	[AMBP, ANK1, ANK3, CAMK2G, CASQ1, FABP3]
GO:0031904	endosome lumen	GO_CellularComponent-EBI-UniProt-GOA_27.02.2019_00h00		0.00267097	0.0320517	0.00267097	0.00267097	[4, 5, 6, 7, 8, 9, 10]	Group3	8.16327	4	[CTSB, CTSK, PLP2, PRF1]
GO:0042383	sarcolemma	GO_CellularComponent-EBI-UniProt-GOA_27.02.2019_00h00		0.00139563	0.02233	0.00139563	0.0055825	[3, 4, 5]	Group4	4.44444	8	[AHNAK, ANK1, ANK3, CASQ1, COL6A3, MUC1, PEMT, SLC2A1]
GO:0044291	cell-cell contact zone	GO_CellularComponent-EBI-UniProt-GOA_27.02.2019_00h00		0.00103922	0.0187059	0.00103922	0.00519608	[3]	Group5	6.18557	6	[AHNAK, ANK3, DSP, MYH1, SCRIB, SLC2A1]
GO:0098862	cluster of actin-based cell projections	GO_CellularComponent-EBI-UniProt-GOA_27.02.2019_00h00		0.000673914	0.0134783	0.000673914	0.0047174	[2, 3]	Group6	4.47761	9	[ANGPTL4, CUBN, FCHSD2, GNA12, MME, MUC1, PEMT, RALGDS, SLC4A7]
GO:0005903	brush border	GO_CellularComponent-EBI-UniProt-GOA_27.02.2019_00h00		0.00124423	0.021152	0.000673914	0.0047174	[3, 4]	Group6	5.10949	7	[ANGPTL4, CUBN, GNA12, MME, MUC1, PEMT, RALGDS]
GO:0045009	chitosome	GO_CellularComponent-EBI-UniProt-GOA_27.02.2019_00h00		0.0018605	0.0279075	0.00193856	0.00387711	[5, 6, 7, 8]	Group7	14.2857	3	[GPNMB, NMB, RAB38]
GO:0048770	pigment granule	GO_CellularComponent-EBI-UniProt-GOA_27.02.2019_00h00		0.00193856	0.0252012	0.00193856	0.00387711	[5, 6, 7, 8]	Group7	4.72973	7	[CTSB, CTSD, GPNMB, MLANA, NMB, RAB38, SLC2A1]
GO:0090741	pigment granule membrane	GO_CellularComponent-EBI-UniProt-GOA_27.02.2019_00h00		0.0018605	0.0279075	0.00193856	0.00387711	[4, 5, 6, 7, 8, 9]	Group7	14.2857	3	[GPNMB, NMB, RAB38]
GO:0033162	melanosome membrane	GO_CellularComponent-EBI-UniProt-GOA_27.02.2019_00h00		0.0018605	0.0279075	0.00193856	0.00387711	[3, 5, 6, 7, 8, 9, 10]	Group7	14.2857	3	[GPNMB, NMB, RAB38]
GO:0042470	melanosome	GO_CellularComponent-EBI-UniProt-GOA_27.02.2019_00h00		0.00193856	0.0252012	0.00193856	0.00387711	[6, 7, 8, 9]	Group7	4.72973	7	[CTSB, CTSD, GPNMB, MLANA, NMB, RAB38, SLC2A1]

## Sheet: Down MF
Enriched gene ontology terms of molecular functions of downregulated genes
GOID	GOTerm	Ontology Source	Other information	Term PValue	Term PValue Corrected with Bonferroni step down	Group PValue	Group PValue Corrected with Bonferroni step down	GOLevels	GOGroups	% Associated Genes	Nr. Genes	Associated Genes Found
GO:0015293	symporter activity	GO_MolecularFunction-EBI-UniProt-GOA_27.02.2019_00h00		0.00223688	0.0469744	0.00223688	0.00223688	[5]	Group0	4.30108	8	[SLC16A4, SLC22A18, SLC24A4, SLC25A3, SLC2A9, SLC38A3, SLC38A4, SLC4A7]
GO:0030507	spectrin binding	GO_MolecularFunction-EBI-UniProt-GOA_27.02.2019_00h00		0.000483638	0.0125746	0.000483638	0.000967276	[4]	Group1	13.3333	4	[ANK1, ANK3, CAMSAP2, MYO10]
GO:0005518	collagen binding	GO_MolecularFunction-EBI-UniProt-GOA_27.02.2019_00h00		0.000569505	0.0142376	0.000123153	0.000492611	[3]	Group2	7.22892	6	[CTSB, CTSK, MME, MMP13, NID1, SERPINH1]
GO:0043394	proteoglycan binding	GO_MolecularFunction-EBI-UniProt-GOA_27.02.2019_00h00		0.000407798	0.0110105	0.000123153	0.000492611	[3]	Group2	9.80392	5	[CTSB, CTSK, GPNMB, NID1, NMB]
GO:0061134	peptidase regulator activity	GO_MolecularFunction-EBI-UniProt-GOA_27.02.2019_00h00	GO:0061134 is a molecular function and also part of biological Process	0.000225491	0.00631374	0.000225491	0.000676472	[3, 4, 5]	Group3	4.22535	12	[A2ML1, AMBP, COL6A3, COL7A1, CTSB, ERC2, GAPDH, NLRP3, PLP2, SERPINH1, VSIR, WFDC2]
GO:0030414	peptidase inhibitor activity	GO_MolecularFunction-EBI-UniProt-GOA_27.02.2019_00h00		0.000731555	0.0168258	0.000225491	0.000676472	[4, 5, 6]	Group3	4.23729	10	[A2ML1, AMBP, COL6A3, COL7A1, ERC2, GAPDH, NLRP3, PLP2, SERPINH1, WFDC2]
GO:0061135	endopeptidase regulator activity	GO_MolecularFunction-EBI-UniProt-GOA_27.02.2019_00h00	GO:0061135 is a molecular function and also part of biological Process	0.000183636	0.00532544	0.000225491	0.000676472	[4, 5, 6, 7]	Group3	4.64135	11	[A2ML1, AMBP, COL6A3, COL7A1, ERC2, GAPDH, NLRP3, PLP2, SERPINH1, VSIR, WFDC2]
GO:0004866	endopeptidase inhibitor activity	GO_MolecularFunction-EBI-UniProt-GOA_27.02.2019_00h00		0.000579777	0.0139147	0.000225491	0.000676472	[5, 6, 7, 8]	Group3	4.36681	10	[A2ML1, AMBP, COL6A3, COL7A1, ERC2, GAPDH, NLRP3, PLP2, SERPINH1, WFDC2]
GO:0004867	serine-type endopeptidase inhibitor activity	GO_MolecularFunction-EBI-UniProt-GOA_27.02.2019_00h00		0.000888592	0.019549	0.000225491	0.000676472	[6, 7, 8, 9]	Group3	5.64516	7	[A2ML1, AMBP, COL6A3, COL7A1, PLP2, SERPINH1, WFDC2]
