# Supplementary material for: Transcriptome profiling of posterior kidney of brown trout, Salmo trutta, during proliferative kidney disease
Source: Parasit Vectors. 2019 Nov 29;12:569. doi: 10.1186/s13071-019-3823-y (PMC6884850; doi:10.1186/s13071-019-3823-y)
Supplement: Supplementary file 6 — Additional file 6: Table S4. List of all pathways mapped in KEGG pathway analysis. [file 13071_2019_3823_MOESM6_ESM.txt]

Additional file 6: Table S4. List of all pathways mapped in KEGG pathway analysis
sl	KEGG_ID	Name_of_the_pathway	number_of_genes
1.	ko01100 Metabolic pathways (35)
2.	ko04060 Cytokine-cytokine receptor interaction (27)
3.	ko05200 Pathways in cancer (24)
4.	ko05169 Epstein-Barr virus infection (16)
5.	ko04141 Protein processing in endoplasmic reticulum (15)
6.	ko05164 Influenza A (13)
7.	ko05163 Human cytomegalovirus infection (13)
8.	ko05152 Tuberculosis (13)
9.	ko05165 Human papillomavirus infection (13)
10.	ko04630 JAK-STAT signaling pathway (13)
11.	ko05166 Human T-cell leukemia virus 1 infection (13)
12.	ko05167 Kaposi sarcoma-associated herpesvirus infection (12)
13.	ko04080 Neuroactive ligand-receptor interaction (12)
14.	ko04151 PI3K-Akt signaling pathway (12)
15.	ko04062 Chemokine signaling pathway (12)
16.	ko01110 Biosynthesis of secondary metabolites (12)
17.	ko05162 Measles (12)
18.	ko05203 Viral carcinogenesis (12)
19.	ko04144 Endocytosis (11)
20.	ko05168 Herpes simplex virus 1 infection (11)
21.	ko04810 Regulation of actin cytoskeleton (11)
22.	ko04061 Viral protein interaction with cytokine and cytokine receptor (11)
23.	ko04371 Apelin signaling pathway (11)
24.	ko04217 Necroptosis (10)
25.	ko05170 Human immunodeficiency virus 1 infection (10)
26.	ko04152 AMPK signaling pathway (10)
27.	ko04621 NOD-like receptor signaling pathway (10)
28.	ko04270 Vascular smooth muscle contraction (9)
29.	ko04022 cGMP-PKG signaling pathway (9)
30.	ko04928 Parathyroid hormone synthesis, secretion and action (9)
31.	ko04210 Apoptosis (9)
32.	ko05160 Hepatitis C (9)
33.	ko04140 Autophagy - animal (9)
34.	ko04650 Natural killer cell mediated cytotoxicity (9)
35.	ko04931 Insulin resistance (9)
36.	ko04514 Cell adhesion molecules (CAMs) (9)
37.	ko04714 Thermogenesis (9)
38.	ko04620 Toll-like receptor signaling pathway (9)
39.	ko04625 C-type lectin receptor signaling pathway (9)
40.	ko04380 Osteoclast differentiation (9)
41.	ko03320 PPAR signaling pathway (8)
42.	ko04659 Th17 cell differentiation (8)
43.	ko04072 Phospholipase D signaling pathway (8)
44.	ko04640 Hematopoietic cell lineage (8)
45.	ko04920 Adipocytokine signaling pathway (8)
46.	ko04137 Mitophagy - animal (8)
47.	ko04145 Phagosome (8)
48.	ko05205 Proteoglycans in cancer (8)
49.	ko04510 Focal adhesion (7)
50.	ko04662 B cell receptor signaling pathway (7)
51.	ko04010 MAPK signaling pathway (7)
52.	ko04921 Oxytocin signaling pathway (7)
53.	ko04390 Hippo signaling pathway (7)
54.	ko04064 NF-kappa B signaling pathway (7)
55.	ko04068 FoxO signaling pathway (7)
56.	ko04360 Axon guidance (7)
57.	ko05135 Yersinia infection (7)
58.	ko05132 Salmonella infection (7)
59.	ko04926 Relaxin signaling pathway (7)
60.	ko05142 Chagas disease (American trypanosomiasis) (7)
61.	ko04014 Ras signaling pathway (7)
62.	ko05202 Transcriptional misregulation in cancer (7)
63.	ko05161 Hepatitis B (6)
64.	ko05010 Alzheimer disease (6)
65.	ko05210 Colorectal cancer (6)
66.	ko05323 Rheumatoid arthritis (6)
67.	ko05140 Leishmaniasis (6)
68.	ko04610 Complement and coagulation cascades (6)
69.	ko05206 MicroRNAs in cancer (6)
70.	ko04934 Cushing syndrome (6)
71.	ko05235 PD-L1 expression and PD-1 checkpoint pathway in cancer (6)
72.	ko04211 Longevity regulating pathway (6)
73.	ko04915 Estrogen signaling pathway (6)
74.	ko04670 Leukocyte transendothelial migration (6)
75.	ko04658 Th1 and Th2 cell differentiation (6)
76.	ko01130 Biosynthesis of antibiotics (6)
77.	ko04722 Neurotrophin signaling pathway (6)
78.	ko04923 Regulation of lipolysis in adipocytes (6)
79.	ko04979 Cholesterol metabolism (6)
80.	ko05414 Dilated cardiomyopathy (DCM) (6)
81.	ko05146 Amoebiasis (6)
82.	ko05416 Viral myocarditis (6)
83.	ko03040 Spliceosome (6)
84.	ko04925 Aldosterone synthesis and secretion (6)
85.	ko04530 Tight junction (6)
86.	ko04932 Non-alcoholic fatty liver disease (NAFLD) (6)
87.	ko05340 Primary immunodeficiency (5)
88.	ko05145 Toxoplasmosis (5)
89.	ko05321 Inflammatory bowel disease (IBD) (5)
90.	ko05418 Fluid shear stress and atherosclerosis (5)
91.	ko05133 Pertussis (5)
92.	ko04917 Prolactin signaling pathway (5)
93.	ko04672 Intestinal immune network for IgA production (5)
94.	ko04218 Cellular senescence (5)
95.	ko04020 Calcium signaling pathway (5)
96.	ko04310 Wnt signaling pathway (5)
97.	ko04723 Retrograde endocannabinoid signaling (5)
98.	ko04013 MAPK signaling pathway - fly (5)
99.	ko04725 Cholinergic synapse (5)
100.	ko04713 Circadian entrainment (5)
101.	ko04015 Rap1 signaling pathway (5)
102.	ko04922 Glucagon signaling pathway (5)
103.	ko04668 TNF signaling pathway (5)
104.	ko04660 T cell receptor signaling pathway (5)
105.	ko01120 Microbial metabolism in diverse environments (5)
106.	ko04666 Fc gamma R-mediated phagocytosis (5)
107.	ko01212 Fatty acid metabolism (5)
108.	ko04913 Ovarian steroidogenesis (5)
109.	ko04520 Adherens junction (5)
110.	ko05412 Arrhythmogenic right ventricular cardiomyopathy (ARVC) (4)
111.	ko04066 HIF-1 signaling pathway (4)
112.	ko04910 Insulin signaling pathway (4)
113.	ko04927 Cortisol synthesis and secretion (4)
114.	ko04976 Bile secretion (4)
115.	ko04742 Taste transduction (4)
116.	ko04138 Autophagy - yeast (4)
117.	ko04977 Vitamin digestion and absorption (4)
118.	ko04213 Longevity regulating pathway - multiple species (4)
119.	ko05016 Huntington disease (4)
120.	ko04622 RIG-I-like receptor signaling pathway (4)
121.	ko04933 AGE-RAGE signaling pathway in diabetic complications (4)
122.	ko05410 Hypertrophic cardiomyopathy (HCM) (4)
123.	ko05134 Legionellosis (4)
124.	ko04918 Thyroid hormone synthesis (4)
125.	ko04919 Thyroid hormone signaling pathway (4)
126.	ko04071 Sphingolipid signaling pathway (4)
127.	ko05226 Gastric cancer (4)
128.	ko04142 Lysosome (4)
129.	ko04727 GABAergic synapse (4)
130.	ko04724 Glutamatergic synapse (4)
131.	ko04216 Ferroptosis (4)
132.	ko04611 Platelet activation (4)
133.	ko04657 IL-17 signaling pathway (4)
134.	ko05215 Prostate cancer (4)
135.	ko04911 Insulin secretion (4)
136.	ko04726 Serotonergic synapse (4)
137.	ko04970 Salivary secretion (4)
138.	ko04728 Dopaminergic synapse (4)
139.	ko04024 cAMP signaling pathway (4)
140.	ko01230 Biosynthesis of amino acids (4)
141.	ko05211 Renal cell carcinoma (4)
142.	ko05032 Morphine addiction (4)
143.	ko04916 Melanogenesis (3)
144.	ko05330 Allograft rejection (3)
145.	ko05225 Hepatocellular carcinoma (3)
146.	ko05220 Chronic myeloid leukemia (3)
147.	ko04115 p53 signaling pathway (3)
148.	ko05120 Epithelial cell signaling in Helicobacter pylori infection (3)
149.	ko05131 Shigellosis (3)
150.	ko05150 Staphylococcus aureus infection (3)
151.	ko05231 Choline metabolism in cancer (3)
152.	ko00830 Retinol metabolism (3)
153.	ko00270 Cysteine and methionine metabolism (3)
154.	ko00310 Lysine degradation (3)
155.	ko00565 Ether lipid metabolism (3)
156.	ko01522 Endocrine resistance (3)
157.	ko04961 Endocrine and other factor-regulated calcium reabsorption (3)
158.	ko05213 Endometrial cancer (3)
159.	ko04750 Inflammatory mediator regulation of TRP channels (3)
160.	ko00230 Purine metabolism (3)
161.	ko04612 Antigen processing and presentation (3)
162.	ko04350 TGF-beta signaling pathway (3)
163.	ko00564 Glycerophospholipid metabolism (3)
164.	ko05212 Pancreatic cancer (3)
165.	ko00071 Fatty acid degradation (3)
166.	ko01200 Carbon metabolism (3)
167.	ko00140 Steroid hormone biosynthesis (3)
168.	ko04146 Peroxisome (3)
169.	ko04623 Cytosolic DNA-sensing pathway (3)
170.	ko05034 Alcoholism (3)
171.	ko05110 Vibrio cholerae infection (3)
172.	ko04136 Autophagy - other (3)
173.	ko05224 Breast cancer (3)
174.	ko04978 Mineral absorption (3)
175.	ko05143 African trypanosomiasis (3)
176.	ko04214 Apoptosis - fly (3)
177.	ko04730 Long-term depression (3)
178.	ko04261 Adrenergic signaling in cardiomyocytes (3)
179.	ko04540 Gap junction (3)
180.	ko04110 Cell cycle (3)
181.	ko05100 Bacterial invasion of epithelial cells (3)
182.	ko04740 Olfactory transduction (3)
183.	ko04912 GnRH signaling pathway (3)
184.	ko05144 Malaria (2)
185.	ko05322 Systemic lupus erythematosus (2)
186.	ko00600 Sphingolipid metabolism (2)
187.	ko01521 EGFR tyrosine kinase inhibitor resistance (2)
188.	ko00280 Valine, leucine and isoleucine degradation (2)
189.	ko04975 Fat digestion and absorption (2)
190.	ko04550 Signaling pathways regulating pluripotency of stem cells (2)
191.	ko04614 Renin-angiotensin system (2)
192.	ko01040 Biosynthesis of unsaturated fatty acids (2)
193.	ko04940 Type I diabetes mellitus (2)
194.	ko05223 Non-small cell lung cancer (2)
195.	ko04340 Hedgehog signaling pathway (2)
196.	ko04962 Vasopressin-regulated water reabsorption (2)
197.	ko02010 ABC transporters (2)
198.	ko05320 Autoimmune thyroid disease (2)
199.	ko00380 Tryptophan metabolism (2)
200.	ko05031 Amphetamine addiction (2)
201.	ko04664 Fc epsilon RI signaling pathway (2)
202.	ko04150 mTOR signaling pathway (2)
203.	ko04974 Protein digestion and absorption (2)
204.	ko04260 Cardiac muscle contraction (2)
205.	ko04114 Oocyte meiosis (2)
206.	ko00260 Glycine, serine and threonine metabolism (2)
207.	ko04111 Cell cycle - yeast (2)
208.	ko04512 ECM-receptor interaction (2)
209.	ko04012 ErbB signaling pathway (2)
210.	ko04624 Toll and Imd signaling pathway (2)
211.	ko05030 Cocaine addiction (2)
212.	ko05310 Asthma (2)
213.	ko05216 Thyroid cancer (2)
214.	ko04215 Apoptosis - multiple species (2)
215.	ko04391 Hippo signaling pathway - fly (2)
216.	ko00590 Arachidonic acid metabolism (2)
217.	ko05130 Pathogenic Escherichia coli infection (2)
218.	ko04930 Type II diabetes mellitus (2)
219.	ko00970 Aminoacyl-tRNA biosynthesis (2)
220.	ko00640 Propanoate metabolism (2)
221.	ko05221 Acute myeloid leukemia (2)
222.	ko05012 Parkinson disease (2)
223.	ko00250 Alanine, aspartate and glutamate metabolism (2)
224.	ko05230 Central carbon metabolism in cancer (2)
225.	ko03030 DNA replication (1)
226.	ko00603 Glycosphingolipid biosynthesis - globo and isoglobo series (1)
227.	ko00592 alpha-Linolenic acid metabolism (1)
228.	ko04130 SNARE interactions in vesicular transport (1)
229.	ko00514 Other types of O-glycan biosynthesis (1)
230.	ko04971 Gastric acid secretion (1)
231.	ko03008 Ribosome biogenesis in eukaryotes (1)
232.	ko05014 Amyotrophic lateral sclerosis (ALS) (1)
233.	ko00010 Glycolysis / Gluconeogenesis (1)
234.	ko04721 Synaptic vesicle cycle (1)
235.	ko00532 Glycosaminoglycan biosynthesis - chondroitin sulfate / dermatan sulfate (1)
236.	ko05219 Bladder cancer (1)
237.	ko00290 Valine, leucine and isoleucine biosynthesis (1)
238.	ko00980 Metabolism of xenobiotics by cytochrome P450 (1)
239.	ko04960 Aldosterone-regulated sodium reabsorption (1)
240.	ko01524 Platinum drug resistance (1)
241.	ko03015 mRNA surveillance pathway (1)
242.	ko00440 Phosphonate and phosphinate metabolism (1)
243.	ko04745 Phototransduction - fly (1)
244.	ko05020 Prion diseases (1)
245.	ko00430 Taurine and hypotaurine metabolism (1)
246.	ko00670 One carbon pool by folate (1)
247.	ko00513 Various types of N-glycan biosynthesis (1)
248.	ko03013 RNA transport (1)
249.	ko05214 Glioma (1)
250.	ko03050 Proteasome (1)
251.	ko03430 Mismatch repair (1)
252.	ko00533 Glycosaminoglycan biosynthesis - keratan sulfate (1)
253.	ko05222 Small cell lung cancer (1)
254.	ko00062 Fatty acid elongation (1)
255.	ko00650 Butanoate metabolism (1)
256.	ko03460 Fanconi anemia pathway (1)
257.	ko04914 Progesterone-mediated oocyte maturation (1)
258.	ko04120 Ubiquitin mediated proteolysis (1)
259.	ko04964 Proximal tubule bicarbonate reclamation (1)
260.	ko03060 Protein export (1)
261.	ko00561 Glycerolipid metabolism (1)
262.	ko05218 Melanoma (1)
263.	ko00512 Mucin type O-glycan biosynthesis (1)
264.	ko00254 Aflatoxin biosynthesis (1)
265.	ko05217 Basal cell carcinoma (1)
266.	ko00710 Carbon fixation in photosynthetic organisms (1)
267.	ko04924 Renin secretion (1)
268.	ko03018 RNA degradation (1)
269.	ko00120 Primary bile acid biosynthesis (1)
270.	ko00330 Arginine and proline metabolism (1)
271.	ko00061 Fatty acid biosynthesis (1)
272.	ko04370 VEGF signaling pathway (1)
273.	ko04972 Pancreatic secretion (1)
274.	ko04212 Longevity regulating pathway - worm (1)
275.	ko00190 Oxidative phosphorylation (1)
276.	ko05332 Graft-versus-host disease (1)
277.	ko00860 Porphyrin and chlorophyll metabolism (1)
278.	ko00510 N-Glycan biosynthesis (1)
279.	ko04320 Dorso-ventral axis formation (1)
280.	ko05204 Chemical carcinogenesis (1)
281.	ko00020 Citrate cycle (TCA cycle) (1)
282.	ko00620 Pyruvate metabolism (1)
